# Supplementary material for: Crop Photosynthetic Performance Monitoring Based on a Combined System of Measured and Modelled Chloroplast Electron Transport Rate in Greenhouse Tomato
Source: Front Plant Sci. 2020 Jul 10;11:1038. doi: 10.3389/fpls.2020.01038 (PMC7381275; doi:10.3389/fpls.2020.01038)
Supplement: Supplementary file 2 [file DataSheet_2.xlsx]

## Sheet: Moni-PAM
	Tl	Ta	RH	VPD	CO2	Par	Pn	Tr	F	Fm	Yield	ETR
2016-04-26	16.33	16.6	77.7	0.37	1005.63	0	1.87	5.51	416	1811	0.77	0
2016-04-26 00:05:00	15.99	16.22	78.21	0.36	1017.9	0	1.95	8.29	416	1811	0.77	0
2016-04-26 00:10:00	15.81	15.88	78.5	0.36	1033.83	0	2.21	8.88	416	1811	0.77	0
2016-04-26 00:15:00	15.82	15.8	78.5	0.36	1040	0	2.13	8.7	416	1811	0.77	0
2016-04-26 00:20:00	15.85	15.86	78.03	0.37	1055.09	0	2.05	7.32	416	1810.82	0.77	0
2016-04-26 00:25:00	15.88	15.9	77.7	0.38	1065.63	0	1.9	5.41	416	1809.1	0.77	0
2016-04-26 00:30:00	19.89	16.43	76.52	0.62	1050.17	0	1.8	6.91	416	1809	0.77	0
2016-04-26 00:35:00	18.48	16.48	76.65	0.53	1038.98	0	1.87	8.73	416	1809	0.77	0
2016-04-26 00:40:00	16.04	16.3	77.2	0.38	1038.75	0	1.82	8.58	416	1809	0.77	0
2016-04-26 00:45:00	16.01	16.11	77.33	0.38	1031.23	0	1.92	8.42	416	1809.49	0.77	0
2016-04-26 00:50:00	15.95	15.94	78.05	0.37	1058.53	0	1.86	8.58	416	1811	0.77	0
2016-04-26 00:55:00	15.93	15.9	78.5	0.37	1080.63	0	1.66	6.25	416	1811	0.77	0
2016-04-26 01:00:00	16.2	16.31	77.73	0.38	1048.24	0	1.73	6.38	416	1811	0.77	0
2016-04-26 01:05:00	16.38	16.6	77.2	0.38	1025.63	0	1.93	9.18	416	1811	0.77	0
2016-04-26 01:10:00	16.18	16.31	77.73	0.37	1047.34	0	2.01	8.28	416	1811	0.77	0
2016-04-26 01:15:00	16.04	16.1	78.1	0.37	1062.5	0	2.06	8.62	416	1811	0.77	0
2016-04-26 01:20:00	16.04	16.1	78.1	0.37	1062.5	0	1.91	8.83	416	1811	0.77	0
2016-04-26 01:25:00	15.95	15.91	78.23	0.37	1057.75	0	2.97	6.4	416	1811	0.77	0
2016-04-26 01:30:00	16.15	16.27	77.48	0.38	1067.15	0	2.84	5.26	416	1809.77	0.77	0
2016-04-26 01:35:00	16.33	16.6	76.9	0.38	1075.63	0	2.81	5.07	416	1808	0.77	0
2016-04-26 01:40:00	16.33	16.6	76.9	0.38	1075.63	0	2.8	8.71	416	1808	0.77	0
2016-04-26 01:45:00	16.12	16.28	77.28	0.38	1072.46	0	2.83	9.52	416	1808	0.77	0
2016-04-26 01:50:00	16.01	16.1	77.5	0.38	1070.63	0	2.57	8.86	416	1808	0.77	0
2016-04-26 01:55:00	15.83	15.97	78.01	0.36	1114.96	0	2.39	8.71	416	1808	0.77	0
2016-04-26 02:00:00	15.73	15.9	78.3	0.36	1140.63	0	2.3	7.83	416	1808	0.77	0
2016-04-26 02:05:00	15.73	15.9	78.3	0.36	1140.63	0	2.21	5.83	416	1808	0.77	0
2016-04-26 02:10:00	16.18	16.43	77.42	0.37	1112.65	0	1.1	7.15	416	1808	0.77	0
2016-04-26 02:15:00	16.49	16.8	76.8	0.39	1093.13	0	1.2	9.09	416	1807.2	0.77	0
2016-04-26 02:20:00	16.24	16.39	77.68	0.38	1084.29	0	1.33	8.79	416	1806	0.77	0
2016-04-26 02:25:00	15.92	15.97	78.36	0.36	1091.53	0	1.62	8.19	416	1806	0.77	0
2016-04-26 02:30:00	15.84	15.9	78.4	0.36	1099.38	0	1.63	7.92	416	1806	0.77	0
2016-04-26 02:35:00	15.86	15.9	78.46	0.36	1057.81	0	1.64	3.99	416	1806	0.77	0
2016-04-26 02:40:00	16.1	16.37	77.97	0.36	1083.07	0	1.89	5.94	416	1806.61	0.77	0
2016-04-26 02:45:00	16.25	16.7	77.6	0.36	1117.5	0	2.1	8.81	416	1807	0.77	0
2016-04-26 02:50:00	16.25	16.7	77.6	0.36	1117.5	0	2.41	8.6	416	1807	0.77	0
2016-04-26 02:55:00	15.99	16.19	78.55	0.35	1100.88	0	2.52	8.46	416	1807	0.77	0
2016-04-26 03:00:00	15.84	15.9	79.1	0.35	1091.25	0	2.43	8.04	416	1807	0.77	0
2016-04-26 03:05:00	15.86	15.9	79.48	0.35	1105.44	0	2.3	4.42	416	1806.4	0.77	0
2016-04-26 03:10:00	16.18	16.37	79.06	0.35	1109.35	0	2.09	5.02	416	1806	0.77	0
2016-04-26 03:15:00	16.4	16.7	78.6	0.35	1106.25	0	2.07	7.9	416	1806	0.77	0
2016-04-26 03:20:00	16.22	16.35	78.95	0.35	1102.22	0	2.2	9.18	416	1806	0.77	0
2016-04-26 03:25:00	16.1	16.1	79.2	0.35	1099.38	0	2.19	8.68	416	1806	0.77	0
2016-04-26 03:30:00	17.87	16.04	79.55	0.46	1085.45	0	2.06	8.33	416	1807.47	0.77	0
2016-04-26 03:35:00	17.17	16	79.86	0.42	1091.35	0	1.89	5.9	416	1808	0.77	0
2016-04-26 03:40:00	16.03	16	79.9	0.34	1100.63	0	1.8	4.86	416	1808	0.77	0
2016-04-26 03:45:00	16.17	16.31	79.65	0.34	1113.6	0	1.89	7.71	416	1808	0.77	0
2016-04-26 03:50:00	16.04	16.21	79.79	0.34	1108.06	0	2.1	8.18	416	1805.79	0.77	0
2016-04-26 03:55:00	15.89	16	80	0.33	1098.75	0	2.29	8.61	416	1805	0.77	0
2016-04-26 04:00:00	15.89	16	80	0.33	1098.75	0	2.54	8.63	416	1805	0.77	0
2016-04-26 04:05:00	15.89	16	80	0.33	1098.75	0	2.52	6.64	416	1805	0.77	0
2016-04-26 04:10:00	15.99	16.06	79.88	0.34	1080.8	0	2.55	6.06	416	1805.06	0.77	0
2016-04-26 04:15:00	16.1	16.23	79.42	0.34	1104.3	0	2.59	8.67	416	1805.89	0.77	0
2016-04-26 04:20:00	16.12	16.3	79.2	0.35	1125.63	0	2.77	8.68	416	1806	0.77	0
2016-04-26 04:25:00	16.04	16.11	79.96	0.34	1107.14	0	2.98	8.15	416	1806	0.77	0
2016-04-26 04:30:00	15.97	15.94	80.52	0.33	1107.61	0	3.09	8.38	416	1806	0.77	0
2016-04-26 04:35:00	15.95	15.9	80.6	0.33	1115.63	0	2.91	5.09	416	1806	0.77	0
2016-04-26 04:40:00	16.05	16.08	80.37	0.33	1125.85	0	2.75	4.92	419	1805	0.77	0
2016-04-26 04:45:00	16.03	16.14	80.51	0.33	1101.48	0	2.67	9.15	419	1805	0.77	0
2016-04-26 04:50:00	15.97	16.1	80.7	0.32	1082.5	0	2.51	8.21	419	1805	0.77	0
2016-04-26 04:55:00	15.97	16.04	80.83	0.32	1079.38	0	2.49	8.73	419	1805	0.77	0
2016-04-26 05:00:00	15.93	15.88	80.67	0.33	1073.13	0	2.64	8.02	419.14	1804.45	0.77	0
2016-04-26 05:05:00	15.89	15.8	80.5	0.33	1070	0	2.61	7.01	420	1801	0.77	0
2016-04-26 05:10:00	16.04	16.09	79.98	0.34	1078.02	0	2.47	4.9	420	1801	0.77	0
2016-04-26 05:15:00	16.14	16.3	79.6	0.34	1083.75	0	2.39	7.32	420	1801	0.77	0
2016-04-26 05:20:00	16.03	16.13	79.48	0.34	1085.21	0	2.57	8.65	420	1801	0.77	0
2016-04-26 05:25:00	15.86	16	79.65	0.34	1083.13	0	2.69	8.42	420	1800.74	0.77	0
2016-04-26 05:30:00	15.8	16	79.8	0.33	1081.25	0	2.6	8.18	420	1800	0.77	0
2016-04-26 05:35:00	15.8	16	79.8	0.33	1081.25	0	2.68	4.57	420	1800	0.77	0
2016-04-26 05:40:00	16.36	16.64	77.99	0.37	1083.44	0	2.47	5.55	420	1800	0.77	0
2016-04-26 05:45:00	16.76	17.1	76.7	0.39	1085	0	2.42	6	420.28	1799.72	0.77	0
2016-04-26 05:50:00	16.77	17.22	75.59	0.41	1082.45	0	2.22	7.52	421	1799	0.77	0
2016-04-26 05:55:00	16.89	17.43	73.43	0.44	1049.38	0	2.25	7.64	421	1799	0.77	0
2016-04-26 06:00:00	16.96	17.5	72.6	0.46	1030.63	0	2.19	7.48	421	1799	0.77	0
2016-04-26 06:05:00	16.99	17.69	71.98	0.46	1054.06	0	2.04	6.18	421	1799	0.77	0
2016-04-26 06:10:00	17.38	18.15	72.53	0.46	1053.54	0	1.75	7.51	422.33	1796.78	0.76	0
2016-04-26 06:15:00	17.66	18.4	73.2	0.45	1043.13	0	1.46	7.58	424	1794	0.76	0
2016-04-26 06:20:00	17.81	18.57	73.61	0.44	1037.32	0	1.33	6.18	424	1794	0.76	0
2016-04-26 06:25:00	17.92	18.7	73.9	0.44	1033.13	0	1.4	6.46	424	1794	0.76	0
2016-04-26 06:30:00	23.09	18.7	74.77	0.74	1034.21	0	1.13	6.18	424	1794	0.76	0
2016-04-26 06:35:00	21.16	18.64	75.96	0.6	1044.7	0	1.02	6.35	425.67	1796.92	0.76	0
2016-04-26 06:40:00	17.69	18.6	76.3	0.38	1050.63	0	0.81	6.85	428	1801	0.76	0
2016-04-26 06:45:00	17.73	18.48	76.86	0.38	1059.16	0	0.85	6.11	428	1801	0.76	0
2016-04-26 06:50:00	17.36	17.94	76.85	0.39	1052.4	0	1.01	9.51	428	1801	0.76	0
2016-04-26 06:55:00	17.08	17.6	76.6	0.39	1043.75	0	1.17	9.58	428	1801	0.76	0
2016-04-26 07:00:00	17.06	17.54	75.56	0.41	1043.02	0	1.37	8.8	428	1794.59	0.76	0
2016-04-26 07:05:00	17.06	17.5	74.8	0.42	1042.5	0.64	1.37	9.5	428	1792	0.76	0
2016-04-26 07:10:00	17.07	17.62	73.93	0.44	1046.85	0.29	1.28	5.9	428	1792	0.76	0
2016-04-26 07:15:00	17.25	17.95	73.98	0.43	1083.23	0	1.29	6.96	428	1792	0.76	0
2016-04-26 07:20:00	17.48	18.27	74.63	0.42	1070.89	0.71	1.33	7.07	430.14	1800.55	0.76	0
2016-04-26 07:25:00	17.56	18.4	74.8	0.41	1046.88	1.64	1.33	7.18	431	1804	0.76	0
2016-04-26 07:30:00	17.56	18.4	74.8	0.41	1046.88	2	1.2	6.9	431	1804	0.76	0
2016-04-26 07:35:00	17.56	18.4	74.8	0.41	1046.88	2	1.09	6.89	431	1804	0.76	0
2016-04-26 07:40:00	17.64	18.4	75.78	0.4	1073.96	2	1.02	7.33	431	1804	0.76	0
2016-04-26 07:45:00	17.64	18.4	76.81	0.38	1076.41	2	1	6.56	431.86	1785.12	0.76	0
2016-04-26 07:50:00	17.6	18.4	77	0.38	1065.63	2	1.04	7.44	432	1782	0.76	0
2016-04-26 07:55:00	17.63	18.4	77.06	0.38	1097.48	3.71	1.3	6.11	432	1782	0.76	0
2016-04-26 08:00:00	17.14	17.77	77.16	0.37	1079.77	4.74	1.57	11.16	432	1782	0.76	0
2016-04-26 08:05:00	16.76	17.3	77.2	0.37	1051.88	5.85	1.8	11.72	432	1782	0.76	0
2016-04-26 08:10:00	16.71	17.19	76.86	0.38	1078.83	6	2.09	11.9	443.78	1754.03	0.75	0
2016-04-26 08:15:00	16.68	17.1	76.6	0.39	1098.75	5.15	2.17	8.05	448	1744	0.74	0
2016-04-26 08:20:00	16.58	17.04	76.6	0.38	1097.67	5	2.13	6.98	448	1744	0.74	0
2016-04-26 08:25:00	16.97	17.49	77.09	0.38	1070.46	4.15	2.23	7.68	448	1744	0.74	0
2016-04-26 08:30:00	17.26	17.8	77.4	0.38	1053.75	7.39	2.55	8.76	448	1744	0.74	0
2016-04-26 08:35:00	17.03	17.43	77.89	0.37	1073.27	8	2.68	10.24	455.67	1737.29	0.74	0.26
2016-04-26 08:40:00	16.84	17.14	78.09	0.37	1086.34	11.4	2.69	9.26	456	1737	0.74	0.28
2016-04-26 08:45:00	16.81	17.1	78	0.37	1086.88	13.9	3.14	7.86	456	1737	0.74	0.28
2016-04-26 08:50:00	16.96	17.27	78	0.37	1079.69	12.6	2.93	6.57	454.93	1735.13	0.74	0.28
2016-04-26 08:55:00	17.33	17.77	78.25	0.37	1064.8	10.1	2.83	6.8	448.27	1723.47	0.74	0.28
2016-04-26 09:00:00	17.49	18	78.4	0.36	1058.75	14.13	3.01	8.55	448	1723	0.74	0.28
2016-04-26 09:05:00	17.41	17.88	78.4	0.36	1071.77	14.97	3.09	8.97	448	1723	0.74	0.28
2016-04-26 09:10:00	17.51	17.86	78.11	0.38	1069.22	21.07	3.31	7.37	448	1723	0.74	0.28
2016-04-26 09:15:00	17.62	17.9	77.9	0.38	1061.25	27.73	3.67	13.14	448	1723	0.74	0.28
2016-04-26 09:20:00	17.44	17.44	79.63	0.36	1047.59	104.34	4.68	13.92	516	1574	0.67	5.04
2016-04-26 09:25:00	17.3	17.1	80.9	0.35	1037.5	119	5.9	14.43	516	1574	0.67	5.04
2016-04-26 09:30:00	17.3	17.1	80.9	0.35	1037.5	172.27	6.61	14.27	535.88	1554.08	0.66	8.25
2016-04-26 09:35:00	18.49	17.89	82.48	0.36	993.02	136.27	7.91	14.05	572	1559	0.63	9.73
2016-04-26 09:40:00	19.25	18.4	83.5	0.36	964.38	108.06	8.54	12.1	569.85	1566.53	0.64	9.04
2016-04-26 09:45:00	18.94	18.52	82.47	0.35	932.82	83.42	8.98	11.17	559.43	1623.03	0.66	5.32
2016-04-26 09:50:00	18.5	18.31	83.52	0.32	914.65	71.48	9.53	10.27	558	1678	0.67	4
2016-04-26 09:55:00	18.31	18.1	84.8	0.29	916.25	95.15	10.05	11.09	557.43	1657.97	0.66	4.47
2016-04-26 10:00:00	18.44	18.1	84.4	0.31	905.16	98.52	10.14	11.47	556	1608	0.65	5.64
2016-04-26 10:05:00	18.54	18.1	84.1	0.32	896.88	82.86	9.9	10.53	557.14	1616.58	0.66	5.37
2016-04-26 10:10:00	18.41	18.16	83.59	0.32	883.64	97.33	9.57	10.1	562.87	1636.75	0.66	4.89
2016-04-26 10:15:00	18.31	18.2	83.2	0.32	873.75	117.53	8.92	9.3	576	1631	0.65	5.82
2016-04-26 10:20:00	18.97	18.72	82.63	0.34	854.8	141.43	8.83	12.2	587.87	1623.44	0.64	7.04
2016-04-26 10:25:00	19.46	19.1	82.2	0.36	840.63	141.79	8.92	9.58	613.79	1603.78	0.62	9.62
2016-04-26 10:30:00	19.46	19.1	82.2	0.36	840.63	125.71	9.18	10.29	597.71	1605.79	0.63	7.75
2016-04-26 10:35:00	19.46	19.1	82.2	0.36	840.63	151.51	9.63	10.9	585.93	1601.99	0.63	8.57
2016-04-26 10:40:00	19.6	19.44	82.54	0.34	790.8	116.52	9.58	9.81	408.78	1545.18	0.74	25.17
2016-04-26 10:45:00	20.09	19.64	83.65	0.34	775.4	150	9.88	11.71	404	1597	0.75	20.45
2016-04-26 10:50:00	20.34	19.6	84.2	0.35	790	146.15	10.37	9.64	415.56	1587.27	0.74	24.8
2016-04-26 10:55:00	20.68	20.02	83.48	0.36	771.88	126.99	9.77	9.46	456.29	1551.71	0.71	40.08
2016-04-26 11:00:00	20.37	19.96	83.51	0.35	725.48	143.79	10.26	9.46	374	1599	0.77	8.62
2016-04-26 11:05:00	19.96	19.7	83.9	0.33	699.38	466.58	10.89	12.17	377.2	1593.2	0.76	9.88
2016-04-26 11:10:00	20.54	20.1	83.5	0.35	686.21	130.72	10.49	10.07	433	1492	0.71	31.94
2016-04-26 11:15:00	20.98	20.4	83.2	0.37	676.25	101.57	9.99	9.41	417.53	1522.95	0.73	26.05
2016-04-26 11:20:00	20.5	20.17	83.99	0.33	656.42	95.08	9.1	8.4	392	1574	0.75	16.33
2016-04-26 11:25:00	19.43	19.76	84.72	0.28	627.38	45.78	8.4	6.45	385.33	1575.67	0.76	13.11
2016-04-26 11:30:00	18.97	19.6	84.8	0.25	618.13	68.42	8	8.06	382.33	1676.17	0.77	9.17
2016-04-26 11:35:00	18.58	18.88	83.96	0.28	634.25	127.44	7.48	13.32	399	1638.67	0.76	16.97
2016-04-26 11:40:00	18.62	18.51	83.06	0.32	643.94	171.5	7.91	14.93	411	1552	0.74	23.99
2016-04-26 11:45:00	18.86	18.6	82.8	0.34	643.13	174	7.59	14.65	420.44	1559.22	0.73	25.64
2016-04-26 11:50:00	19.32	18.77	82.35	0.37	617.63	196.42	7.04	15.93	428	1565	0.73	26.97
2016-04-26 11:55:00	20.37	19.5	81.94	0.4	576.75	214.33	7.83	16.39	452.44	1556.67	0.71	35.75
2016-04-26 12:00:00	20.83	19.9	81.9	0.41	562.5	243.42	8.69	16.21	471.42	1501.58	0.69	44.41
2016-04-26 12:05:00	20.83	19.9	81.9	0.41	562.5	224.63	9.49	14.25	471	1467	0.68	43.65
2016-04-26 12:10:00	22.72	20.24	82.24	0.5	504.77	213.2	11.15	18.22	461.08	1474.28	0.69	40.76
2016-04-26 12:15:00	24.16	20.5	82.5	0.57	460.63	178.31	11.32	18.4	456	1478	0.69	39.93
2016-04-26 12:20:00	22.42	20.56	80.97	0.49	425.92	153.97	10.92	18.77	437.73	1480.28	0.7	32.38
2016-04-26 12:25:00	21.09	20.6	79.8	0.43	399.38	124.82	10.43	13.7	407.03	1513.99	0.73	21.16
2016-04-26 12:30:00	20.86	20.54	80.82	0.4	408.94	106.02	9.93	11.42	404	1518	0.73	20.09
2016-04-26 12:35:00	20.69	20.56	83.64	0.33	387.75	124.18	9.25	10.15	389.73	1560.8	0.75	14.75
2016-04-26 12:40:00	20.69	20.6	85	0.3	368.75	211.48	8.97	14.55	451.93	1005.06	0.51	25.49
2016-04-26 12:45:00	20.69	20.6	85	0.3	368.75	175.58	8.19	14.38	472	829	0.5	29.07
2016-04-26 12:50:00	20.58	20.49	83.41	0.33	360.25	167.24	7.63	15.52	446.88	1322.96	0.64	28.61
2016-04-26 12:55:00	20.49	20.4	82.2	0.36	353.75	197.19	6.43	19.5	432.78	1473.56	0.71	29.78
2016-04-26 13:00:00	20.49	20.4	82.2	0.36	353.75	156.69	6.01	15.61	432	1473	0.71	29.95
2016-04-26 13:05:00	20.49	20.4	82.2	0.36	353.75	560.76	6.57	19.84	403.39	1515.92	0.73	19.48
2016-04-26 13:10:00	20.49	20.4	82.2	0.36	353.75	822.83	6.95	19.98	408.07	1506.06	0.73	19.12
2016-04-26 13:15:00	21.56	20.82	78.92	0.47	352.63	239.5	6.91	28.4	481.4	1370.23	0.65	27.15
2016-04-26 13:20:00	23.57	21.16	75.18	0.65	355.75	196.5	6.82	27.92	475	1351	0.65	58.84
2016-04-26 13:25:00	24.56	21.2	74	0.73	358.75	146.5	6.73	19.54	475	1351	0.65	58.84
2016-04-26 13:30:00	24.57	20.75	76.76	0.7	344.65	192.56	7.28	29.71	416.68	1452.34	0.71	23.62
2016-04-26 13:35:00	24.58	20.4	78.9	0.67	333.75	206.73	7.53	20.78	459.18	1428.18	0.68	33.08
2016-04-26 13:40:00	24.58	20.4	78.9	0.67	333.75	213.29	7.86	31.41	464.19	1431.68	0.68	35.08
2016-04-26 13:45:00	24.12	20.94	73	0.74	332.63	234.13	7.74	29.06	475.03	1483.35	0.68	45.48
2016-04-26 13:50:00	23.81	21.3	69	0.78	331.88	111.96	6.79	27.55	469.13	1491.34	0.69	43.46
2016-04-26 13:55:00	23.81	21.3	69	0.78	331.88	138.84	6.62	24.89	406.71	1521.68	0.73	16.59
2016-04-26 14:00:00	22.34	21.13	71.54	0.65	342.45	164.01	7.21	24.8	412	1514	0.73	23.47
2016-04-26 14:05:00	21.2	21	73.5	0.55	350.63	205.14	7.5	12.48	415.29	1510.27	0.72	24.09
2016-04-26 14:10:00	21.95	21.67	75.97	0.51	342.89	237.61	7.9	15.37	427.63	1494.94	0.71	26.76
2016-04-26 14:15:00	22.53	22.2	77.9	0.48	336.88	330.94	7.11	13.07	435	1471	0.7	32.49
2016-04-26 14:20:00	22.53	22.2	77.9	0.48	336.88	164.01	7.15	31.17	412	1514	0.73	24.09
2016-04-26 14:25:00	22.24	21.72	75.93	0.53	325.7	205.14	6.79	31.37	415.29	1510.27	0.72	26.76
2016-04-26 14:30:00	22.04	21.4	74.6	0.56	318.13	237.61	7.15	23.62	427.63	1494.94	0.71	32.49
2016-04-26 14:35:00	22.04	21.4	74.6	0.56	318.13	330.94	7.9	26.22	435	1471	0.7	32.49
2016-04-26 14:40:00	21.4	21.57	70.55	0.59	313.2	485.24	7.17	20.78	442	1542	0.71	34.51
2016-04-26 14:45:00	20.9	21.7	67.4	0.62	309.38	133.61	6.47	24.45	405.31	1530.1	0.74	18.33
2016-04-26 14:50:00	20.31	21.03	68.86	0.58	354.26	140.45	6.08	20.15	405	1530	0.74	18.2
2016-04-26 14:55:00	20.33	20.62	71.3	0.55	363.86	121.18	5.17	19.66	400.04	1548.84	0.74	17.81
2016-04-26 15:00:00	20.66	20.7	72.2	0.55	346.25	134.24	6.07	25.37	416.56	1580.46	0.74	24.29
2016-04-26 15:05:00	22.13	21.82	72.2	0.59	328.87	454.33	5.47	16.6	420	1587	0.74	25.65
2016-04-26 15:10:00	22.54	21.98	74.28	0.57	307.06	293.1	6.09	30.81	429.93	1554.72	0.72	26.35
2016-04-26 15:15:00	22.06	21.5	75.9	0.53	299.38	297.51	5.68	29.55	432	1548	0.72	26.49
2016-04-26 15:20:00	22.06	21.5	75.9	0.53	299.38	239.43	5.52	35.24	441.9	1533.98	0.71	33.41
2016-04-26 15:25:00	22.06	21.5	75.9	0.53	299.38	192.02	6.24	32.93	439.18	1527.38	0.71	29.67
2016-04-26 15:30:00	20.71	20.71	72.53	0.55	322.87	161.74	6.58	27.86	440.47	1534.49	0.71	25.75
2016-04-26 15:35:00	19.64	20.1	69.9	0.56	341.25	167.63	7.04	25.14	444	1542	0.71	25.37
2016-04-26 15:40:00	19.64	20.1	69.9	0.56	341.25	193.32	7.26	22.7	459.53	1499.3	0.69	26.77
2016-04-26 15:45:00	19.64	20.1	69.9	0.56	341.25	212.96	6.26	17.15	469.74	1459.35	0.68	28.09
2016-04-26 15:50:00	20.74	20.49	69.9	0.61	336.34	190.76	6.86	26.06	428	1495	0.71	27.03
2016-04-26 15:55:00	21.59	20.8	69.9	0.65	332.5	195.66	5.91	21.99	434.27	1480.9	0.71	27.74
2016-04-26 16:00:00	21.59	20.8	69.9	0.65	332.5	177.63	6.06	18.8	445.19	1456.31	0.69	28.97
2016-04-26 16:05:00	21.59	20.8	69.9	0.65	332.5	159.93	5.96	18.8	434.06	1507.49	0.71	25.96
2016-04-26 16:10:00	21.19	20.69	71.75	0.59	332.15	154.3	5.81	17.29	463.06	1524.88	0.7	31.7
2016-04-26 16:15:00	20.89	20.84	71.79	0.57	327.09	140.98	5.62	15.87	474	1528	0.69	33.89
2016-04-26 16:20:00	20.89	20.83	74.04	0.52	330.38	134.49	5.22	13.21	416	1514	0.73	22.57
2016-04-26 16:25:00	20.88	20.7	76.6	0.48	335.63	149.96	4.97	11.67	416.09	1514.6	0.73	22.58
2016-04-26 16:30:00	20.61	20.53	77.16	0.46	334.23	123.9	5.19	13.67	418.32	1529.48	0.73	22.82
2016-04-26 16:35:00	20.39	20.4	77.6	0.44	333.13	117.56	4.69	12.22	411.2	1520.74	0.73	21.06
2016-04-26 16:40:00	20.62	20.51	78.49	0.43	356.85	115.98	4.85	11.43	409.01	1517.07	0.73	20.55
2016-04-26 16:45:00	20.77	20.54	80.38	0.4	345.15	108.54	4.82	11.42	413.35	1538.77	0.73	21.59
2016-04-26 16:50:00	20.75	20.5	81.2	0.39	323.75	109.33	4.56	11.08	416	1553.27	0.73	22.1
2016-04-26 16:55:00	20.87	20.5	81.61	0.39	322.28	123	4.47	9.98	416	1556.52	0.73	21.76
2016-04-26 17:00:00	20.96	20.5	81.9	0.39	321.25	102.86	4.26	11.82	417.92	1551.23	0.73	22.17
2016-04-26 17:05:00	20.96	20.5	81.9	0.39	321.25	130.64	4.18	12.76	417.17	1553.92	0.73	21.95
2016-04-26 17:10:00	21.01	20.67	83.18	0.36	327.88	116.47	4.04	12.5	412.17	1571.42	0.74	20.52
2016-04-26 17:15:00	21.05	20.8	84.2	0.33	333.13	191.69	4.17	16.88	415.88	1560.14	0.73	21.24
2016-04-26 17:20:00	21.11	20.74	83.08	0.36	339.06	225.82	4.4	16.33	421.13	1591	0.74	21.65
2016-04-26 17:25:00	20.57	20.29	80.85	0.39	343.02	177.03	4.44	16.34	409.25	1596.96	0.74	18.02
2016-04-26 17:30:00	20.15	20	79.9	0.4	342.5	103.4	4.17	11.45	393.48	1594.99	0.75	13.92
2016-04-26 17:35:00	20.22	20.24	82.07	0.35	328.18	96.75	4.03	11.38	395.47	1611.62	0.75	15.45
2016-04-26 17:40:00	20.26	20.4	83.6	0.32	318.13	96.58	3.83	11.11	396	1616	0.75	15.85
2016-04-26 17:45:00	20.26	20.4	83.6	0.32	318.13	97.67	3.71	11.9	396	1612.99	0.75	15.56
2016-04-26 17:50:00	20.17	20.46	83.6	0.31	328.56	100.71	3.46	11.33	396	1611.13	0.75	15.46
2016-04-26 17:55:00	20.09	20.5	83.6	0.3	336.88	136.03	3.54	12.25	396	1617	0.76	16.14
2016-04-26 18:00:00	20.09	20.5	83.6	0.3	336.88	171.53	3.24	13.04	397.65	1619.06	0.75	16.24
2016-04-26 18:05:00	20.18	20.44	83.08	0.32	337.6	155.25	2.83	11.58	399	1620.5	0.75	15.97
2016-04-26 18:10:00	20.21	20.46	82.98	0.32	333.96	131.19	2.72	11.72	397.11	1617.67	0.75	15.18
2016-04-26 18:15:00	20.19	20.5	83.2	0.31	330.63	111.53	2.7	11.22	394.59	1619.88	0.76	14.35
2016-04-26 18:20:00	20.19	20.5	83.2	0.31	330.63	98.19	2.44	11.03	391.14	1629.35	0.76	13.43
2016-04-26 18:25:00	20.19	20.5	83.2	0.31	330.63	85.39	2.2	10.55	388	1638	0.76	12.59
2016-04-26 18:30:00	19.97	20.33	83.14	0.31	337.57	78.19	2.01	10.14	387.1	1643.02	0.76	12.23
2016-04-26 18:35:00	19.79	20.2	83.1	0.31	343.13	70.66	1.77	9.14	383.33	1663.94	0.77	10.74
2016-04-26 18:40:00	19.79	20.2	83.1	0.31	343.13	63.13	1.5	8.44	379.56	1684.86	0.77	9.24
2016-04-26 18:45:00	19.43	19.79	83.39	0.3	356.61	63.9	1.42	8.89	379	1688	0.78	9.01
2016-04-26 18:50:00	18.83	19.11	83.49	0.3	377.01	61.25	1.46	9.89	376.94	1688	0.78	8.83
2016-04-26 18:55:00	18.56	18.8	83.4	0.3	385.63	57.7	1.18	8.98	374.85	1691.84	0.78	8.53
2016-04-26 19:00:00	18.49	18.8	83.01	0.3	430.07	53.75	1.08	9	372.95	1698.7	0.78	8.14
2016-04-26 19:05:00	18.44	18.8	82.7	0.3	465.63	50.97	1.17	9.07	372.39	1706.49	0.78	7.5
2016-04-26 19:10:00	18.1	18.52	82.42	0.3	434.03	47.67	1.03	7.75	371	1717.31	0.78	6.86
2016-04-26 19:15:00	17.64	18.07	82.73	0.29	406.93	26.32	0.92	7.38	369	1728	0.79	6.49
2016-04-26 19:20:00	17.6	18.01	82.54	0.29	418.82	10.69	0.97	8.42	353.06	1640.34	0.78	1.52
2016-04-26 19:25:00	17.68	18.1	82.1	0.3	429.38	8.98	1.01	9.66	351	1629	0.78	0.88
2016-04-26 19:30:00	17.42	17.82	81.55	0.31	429.38	7.82	0.77	10.08	351	1629	0.78	0.88
2016-04-26 19:35:00	17.21	17.6	81.1	0.32	429.38	7	0.49	9.51	351	1629	0.78	0.88
2016-04-26 19:40:00	17.14	17.43	80.49	0.33	434.56	6.64	0.39	7.74	352.63	1682.08	0.79	0.83
2016-04-26 19:45:00	17.42	17.59	80.17	0.35	445.63	4.98	0.4	7.81	360	1923	0.81	0.61
2016-04-26 19:50:00	17.66	17.8	80.3	0.35	450.63	3.82	0.38	7.37	360	1923	0.81	0.61
2016-04-26 19:55:00	17.69	17.92	80.47	0.34	484.65	3	0.85	7.88	360	1923	0.81	0.61
2016-04-26 20:00:00	17.61	17.83	79.83	0.35	496.94	2.82	1.08	7.15	360	1931.85	0.81	0.5
2016-04-26 20:05:00	17.53	17.7	79.2	0.37	486.88	1.98	1.14	7.44	360	1972	0.82	0
2016-04-26 20:10:00	17.51	17.76	79.2	0.36	486.18	0.8	1.31	6.7	360	1972	0.82	0
2016-04-26 20:15:00	17.51	17.8	79.2	0.36	485.63	0	1.34	8.14	360	1972	0.82	0
2016-04-26 20:20:00	17.5	17.86	79.26	0.35	514.65	0	1.54	5.04	360	1972	0.82	0
2016-04-26 20:25:00	17.3	17.67	79.13	0.35	559.48	0	1.62	6.25	357.2	1967.8	0.82	0
2016-04-26 20:30:00	17.17	17.5	79	0.36	575	0	1.51	6.55	352	1960	0.82	0
2016-04-26 20:35:00	17.09	17.38	78.19	0.37	577.53	0	1.32	5.04	352	1960	0.82	0
2016-04-26 20:40:00	16.95	17.19	78.15	0.37	562.79	0	0.92	5.11	352	1960	0.82	0
2016-04-26 20:45:00	16.89	17.1	78.6	0.37	549.38	0	0.78	6.08	352	1960	0.82	0
2016-04-26 20:50:00	16.69	16.93	78.88	0.36	487.88	0	0.81	5.37	350.63	1953.13	0.82	0
2016-04-26 20:55:00	16.44	16.63	78.29	0.37	528.62	0	0.75	5.47	347	1935	0.82	0
2016-04-26 21:00:00	16.38	16.5	77.7	0.38	594.38	0	0.84	5.99	347	1935	0.82	0
2016-04-26 21:05:00	16.26	16.39	78.22	0.37	601.56	0	0.69	5.46	347	1935	0.82	0
2016-04-26 21:10:00	16.19	16.3	79.15	0.35	621.31	0	0.61	4.68	347	1935	0.82	0
2016-04-26 21:15:00	16.19	16.3	79.6	0.34	633.13	0	0.72	5.38	344.9	1928.7	0.82	0
2016-04-26 21:20:00	16.18	16.3	79.55	0.34	646.19	0	0.9	4.67	343	1923	0.82	0
2016-04-26 21:25:00	16.18	16.3	79.5	0.34	656.88	0	0.88	3.72	343	1923	0.82	0
2016-04-26 21:30:00	16.22	16.3	79.72	0.34	662.72	0	0.85	4.29	343	1923	0.82	0
2016-04-26 21:35:00	16.25	16.3	79.9	0.34	667.5	0	0.71	4.51	341.43	1917.75	0.82	0
2016-04-26 21:40:00	16.25	16.3	79.9	0.34	667.5	0	0.58	4.4	340	1913	0.82	0
2016-04-26 21:45:00	16.26	16.36	79.96	0.34	680.44	0	0.6	5.46	340	1913	0.82	0
2016-04-26 21:50:00	16.23	16.35	79.89	0.34	691.72	0	0.88	5.36	340	1913	0.82	0
2016-04-26 21:55:00	16.19	16.3	79.8	0.34	693.13	0	1.08	5.72	340	1913	0.82	0
2016-04-26 22:00:00	16.2	16.3	79.64	0.34	689	0	1.1	5.81	340	1908.5	0.82	0
2016-04-26 22:05:00	16.21	16.3	79.5	0.35	685.63	0	1.38	5.38	340	1905	0.82	0
2016-04-26 22:10:00	16.18	16.3	79.39	0.35	691.47	0	1.59	5.33	340	1905	0.82	0
2016-04-26 22:15:00	16.15	16.3	79.13	0.35	688.7	0	1.64	5.5	340	1905	0.82	0
2016-04-26 22:20:00	16.14	16.3	79	0.35	683.13	0	1.66	5.28	340	1905	0.82	0
2016-04-26 22:25:00	16.14	16.3	79	0.35	683.13	0	1.68	5.46	340	1905.68	0.82	0
2016-04-26 22:30:00	16.1	16.25	79	0.35	684.84	0	1.71	5.35	340	1906	0.82	0
2016-04-26 22:35:00	16.06	16.2	79	0.35	686.25	0	1.6	6.11	340	1906	0.82	0
2016-04-26 22:40:00	16.07	16.2	78.78	0.36	652.66	0	1.49	6.61	340	1906	0.82	0
2016-04-26 22:45:00	16.08	16.2	78.6	0.36	625	0	1.43	6.56	340	1905.33	0.82	0
2016-04-26 22:50:00	16.08	16.2	78.6	0.36	625	0	1.07	5.42	340	1905	0.82	0
2016-04-26 22:55:00	16.06	16.2	78.54	0.36	673.52	0.74	1.02	5.2	340	1905	0.82	0
2016-04-26 23:00:00	16.12	16.36	78.39	0.36	708.24	0.19	1.14	5.35	340	1905	0.82	0
2016-04-26 23:05:00	16.18	16.5	78.3	0.36	706.25	0	1.25	6.82	340	1904.97	0.82	0
2016-04-26 23:10:00	16.14	16.45	77.54	0.37	720.54	0	1.18	6.74	340	1904.14	0.82	0
2016-04-26 23:15:00	16.12	16.4	76.9	0.38	732.5	0	0.9	7	340	1904	0.82	0
2016-04-26 23:20:00	15.96	16.29	76.68	0.38	705.96	0	0.82	7.33	340	1904	0.82	0
2016-04-26 23:25:00	15.86	16.14	76.39	0.39	721.65	0	0.91	7.28	340	1904	0.82	0
2016-04-26 23:30:00	15.89	16.1	76.3	0.39	750.63	0	0.88	5.33	340	1904	0.82	0
2016-04-26 23:35:00	19.87	16.33	76.19	0.63	744.6	0	0.91	4.21	340	1904	0.82	0
2016-04-26 23:40:00	19.47	16.66	76.7	0.58	763.48	0	0.89	4.64	340	1904	0.82	0
2016-04-26 23:45:00	16.59	16.8	77.2	0.39	783.13	0	0.76	4.07	340	1904	0.82	0
2016-04-26 23:50:00	16.55	16.75	77.64	0.38	792.65	0	0.76	6.68	340	1904	0.82	0
2016-04-26 23:55:00	16.51	16.7	78	0.37	800.63	0	0.76	6.68	340	1904	0.82	0
2016-04-27	16.51	16.7	78	0.37	800.63	0	0.68	6.22	340	1904	0.82	0
2016-04-27 00:05:00	16.09	16.3	77.04	0.38	800.63	0	0.59	5.6	340	1904	0.82	0
2016-04-27 00:10:00	15.94	16.11	76.19	0.4	795.86	0	0.35	6.44	340	1904	0.82	0
2016-04-27 00:15:00	16.08	16.2	76.1	0.4	791.88	0	0.14	5.81	340	1904	0.82	0
2016-04-27 00:20:00	16.08	16.2	76.1	0.4	791.88	0	0.09	5.03	340	1904	0.82	0
2016-04-27 00:25:00	16.08	16.2	76.1	0.4	791.88	0	0.11	4.31	340	1904	0.82	0
2016-04-27 00:30:00	16.28	16.58	76.26	0.39	815.91	0.41	0.03	4.14	341	1902	0.82	0
2016-04-27 00:35:00	16.42	16.79	77.19	0.38	849.61	0.94	0.02	5.82	341	1902	0.82	0
2016-04-27 00:40:00	16.4	16.7	77.8	0.37	860	0	0.06	6.97	341	1902.05	0.82	0
2016-04-27 00:45:00	16.4	16.7	77.8	0.37	860	0	0.19	7.01	341	1904	0.82	0
2016-04-27 00:50:00	16.02	16.27	77.26	0.37	871.85	0	0.41	6.93	341	1904	0.82	0
2016-04-27 00:55:00	15.71	15.9	76.8	0.38	881.88	0	0.51	6.83	341	1904	0.82	0
2016-04-27 01:00:00	16	16.17	76.1	0.4	878.15	0	0.51	5.51	341	1903.95	0.82	0
2016-04-27 01:05:00	16.25	16.4	75.5	0.41	875	0	0.49	4.65	341	1901.45	0.82	0
2016-04-27 01:10:00	16.36	16.73	74.96	0.41	878.72	0	0.45	4.85	341	1900	0.82	0
2016-04-27 01:15:00	16.48	17	74.95	0.41	899.8	0	0.49	4.44	341	1900	0.82	0
2016-04-27 01:20:00	16.61	16.84	76.38	0.4	899.53	0	0.41	4.85	341	1900	0.82	0
2016-04-27 01:25:00	16.7	16.7	77.3	0.4	887.5	0	1.82	4.25	341	1901.45	0.82	0
2016-04-27 01:30:00	16.48	16.59	77.73	0.38	912.55	0	1.91	6.41	341	1900	0.82	0
2016-04-27 01:35:00	16.29	16.5	78.1	0.37	933.75	0	1.89	6.59	341	1900	0.82	0
2016-04-27 01:40:00	15.98	16.18	77.56	0.37	926.64	0	2.16	7.06	341	1900	0.82	0
2016-04-27 01:45:00	15.81	15.9	76.65	0.39	923.09	0	2.4	7.56	343	1903	0.82	0
2016-04-27 01:50:00	15.88	15.9	76.3	0.4	925	0	2.45	7.01	342.53	1902.37	0.82	0
2016-04-27 01:55:00	16.04	16.07	75.4	0.42	929.57	0	2.44	5.58	340.03	1899.03	0.82	0
2016-04-27 02:00:00	16.33	16.63	73.89	0.44	925.34	0.22	2.57	5.4	340	1899	0.82	0
2016-04-27 02:05:00	16.46	17	73.2	0.44	918.75	1.35	2.76	4.89	340	1899	0.82	0
2016-04-27 02:10:00	16.6	17.05	74.01	0.43	926.83	1.02	1.35	4.76	340	1899	0.82	0
2016-04-27 02:15:00	16.72	17.1	74.7	0.42	933.75	0	1.25	4.52	341.38	1900.84	0.82	0
2016-04-27 02:20:00	16.64	16.99	75.83	0.4	930.05	0.85	1.28	4.45	343	1903	0.82	0
2016-04-27 02:25:00	16.46	16.73	77.97	0.37	940.83	0	1.16	4.93	343	1903	0.82	0
2016-04-27 02:30:00	16.38	16.6	78.9	0.35	951.88	0	1.06	7.05	343	1903	0.82	0
2016-04-27 02:35:00	20.09	16.32	78.23	0.61	948.04	0	1.18	7.64	343	1903	0.82	0
2016-04-27 02:40:00	23.02	16.1	77.7	0.81	945	0	1.38	7.34	343	1903	0.82	0
2016-04-27 02:45:00	23.02	16.1	77.7	0.81	945	0	1.39	6.64	341	1904	0.82	0
2016-04-27 02:50:00	19.29	16.15	77.81	0.58	941.97	0	1.43	5.9	341	1904	0.82	0
2016-04-27 02:55:00	16.33	16.54	77.62	0.37	958.57	0	1.57	4.53	341	1904	0.82	0
2016-04-27 03:00:00	16.51	16.8	77.4	0.38	973.75	0	1.63	7.39	341	1904	0.82	0
2016-04-27 03:05:00	16.2	16.47	77.34	0.37	935.71	0	1.76	7.82	342.73	1901.41	0.82	0
2016-04-27 03:10:00	15.92	16.09	77.19	0.38	937.28	0	1.85	7.36	343	1901	0.82	0
2016-04-27 03:15:00	15.89	16	77.1	0.38	964.38	0	1.8	7.9	343	1901	0.82	0
2016-04-27 03:20:00	15.95	16	77.05	0.39	961.34	0	1.91	7.58	343	1901	0.82	0
2016-04-27 03:25:00	16.01	16	77	0.39	958.75	0	1.81	6	343	1901	0.82	0
2016-04-27 03:30:00	16.21	16.43	76.57	0.39	964.14	0	1.66	5.34	343	1901	0.82	0
2016-04-27 03:35:00	16.39	16.8	76.81	0.38	983	0	1.63	7.12	343	1901	0.82	0
2016-04-27 03:40:00	16.4	16.8	77.3	0.37	994.38	0	1.44	7.66	343	1901	0.82	0
2016-04-27 03:45:00	16.18	16.47	77.19	0.38	962.86	0	1.38	7.39	343	1896	0.82	0
2016-04-27 03:50:00	16.01	16.2	77.1	0.38	937.5	0	1.22	7.84	343	1896	0.82	0
2016-04-27 03:55:00	16.01	16.2	77.1	0.38	937.5	0.33	1.03	7.99	342.33	1895	0.82	0
2016-04-27 04:00:00	16.05	16.2	77.42	0.38	1007.53	0.69	1.13	5.33	341.63	1893.94	0.82	0
2016-04-27 04:05:00	16.31	16.48	77.98	0.37	1023.79	1	0.95	5.39	341.09	1893	0.82	0
2016-04-27 04:10:00	16.49	16.7	78.2	0.37	988.13	1	0.95	6.88	341.88	1893	0.82	0
2016-04-27 04:15:00	16.49	16.7	78.2	0.37	988.13	1	1.04	7.31	342.66	1893	0.82	0
2016-04-27 04:20:00	16.24	16.38	78.58	0.36	993.15	0.32	0.83	7.33	343	1893	0.82	0
2016-04-27 04:25:00	16.03	16.1	78.9	0.36	997.5	0	0.86	7.49	343	1893	0.82	0
2016-04-27 04:30:00	16.09	16.21	79.17	0.35	1009.23	0	0.91	5.67	343	1893	0.82	0
2016-04-27 04:35:00	16.14	16.3	79.4	0.34	1019.38	0	1.02	7.02	343	1893	0.82	0
2016-04-27 04:40:00	16.16	16.3	79.78	0.34	1006.98	0	1.26	7.47	343.78	1892.22	0.82	0
2016-04-27 04:45:00	16.06	16.19	79.82	0.34	1009.76	0	1.19	7.45	344	1892	0.82	0
2016-04-27 04:50:00	15.97	16.1	79.6	0.34	1020.63	0	1.37	7.05	344	1892	0.82	0
2016-04-27 04:55:00	15.99	16.04	79.6	0.34	1040.71	0	1.62	7.4	344	1892	0.82	0
2016-04-27 05:00:00	16.01	16	79.6	0.35	1056.88	0	1.68	6.57	343.56	1891.11	0.82	0
2016-04-27 05:05:00	16.01	16	79.6	0.35	1056.88	0	1.92	6.25	343	1890	0.82	0
2016-04-27 05:10:00	16.06	16.11	79.87	0.34	1038.78	0	1.93	7.3	343	1890	0.82	0
2016-04-27 05:15:00	16.1	16.2	80.1	0.33	1023.13	0	1.96	7.77	343	1890	0.82	0
2016-04-27 05:20:00	16.09	16.15	80.1	0.34	1026.13	0	1.93	7.55	343.15	1890.45	0.82	0
2016-04-27 05:25:00	16.09	16.1	80.21	0.34	1035.28	0	1.93	6.65	343.98	1892.95	0.82	0
2016-04-27 05:30:00	16.1	16.1	80.3	0.34	1040.63	0	2.02	5.58	344	1893	0.82	0
2016-04-27 05:35:00	18.41	16.65	78.65	0.48	1034.78	0	1.93	4.78	344	1893	0.82	0
2016-04-27 05:40:00	18.52	17.26	76.87	0.49	1028.33	0	1.76	6.29	344	1893	0.82	0
2016-04-27 05:45:00	16.96	17.4	76.5	0.39	1026.88	0	1.67	6.47	344	1893	0.82	0
2016-04-27 05:50:00	16.96	17.4	76.5	0.39	1026.88	0	1.62	5.67	348	1909	0.82	0
2016-04-27 05:55:00	17.48	18.01	74.96	0.42	1031.69	0	1.6	5.27	348	1909	0.82	0
2016-04-27 06:00:00	17.9	18.5	73.7	0.45	1035.63	0	1.57	5.43	348	1909	0.82	0
2016-04-27 06:05:00	18	18.72	74.86	0.43	1018.09	0	1.55	4.97	348	1909	0.82	0
2016-04-27 06:10:00	18.09	18.9	75.8	0.41	1003.75	0	1.5	5.67	349.23	1917.17	0.82	0
2016-04-27 06:15:00	18.09	18.9	75.8	0.41	1003.75	0	1.63	7.33	354	1949	0.82	0
2016-04-27 06:20:00	17.66	18.31	76.49	0.39	1027.42	0	1.64	8.66	354	1949	0.82	0
2016-04-27 06:25:00	17.28	17.8	77.1	0.38	1048.13	0	1.58	7.76	354	1949	0.82	0
2016-04-27 06:30:00	17.34	17.8	77.58	0.38	1042.13	0	1.69	6.12	354	1949	0.82	0
2016-04-27 06:35:00	17.57	18.08	78.33	0.36	1039.97	0.76	1.63	6.81	352.47	1940.61	0.82	0
2016-04-27 06:40:00	17.71	18.3	78.6	0.36	1042.5	1	1.64	7.94	352	1938	0.82	0
2016-04-27 06:45:00	17.56	18.14	77.94	0.37	1016.72	1	1.71	8.67	352	1938	0.82	0
2016-04-27 06:50:00	17.41	17.89	77.4	0.38	1003.27	1	1.65	7.79	352	1938	0.82	0
2016-04-27 06:55:00	17.39	17.8	77.4	0.38	1010	0.18	1.53	7.62	352	1938	0.82	0
2016-04-27 07:00:00	17.39	17.85	77.45	0.38	1007.67	0.41	1.4	6.25	352	1946.12	0.82	0
2016-04-27 07:05:00	17.57	18.17	77.61	0.37	1011.42	0.92	1.36	5.7	352	1956.45	0.82	0
2016-04-27 07:10:00	17.71	18.4	77.7	0.37	1016.25	0	1.34	7.2	352	1958	0.82	0
2016-04-27 07:15:00	17.53	18.07	77.97	0.37	1013.52	1.17	1.27	8.54	352	1958	0.82	0
2016-04-27 07:20:00	17.38	17.8	78.36	0.37	1017.22	2	1.36	8.22	352	1958	0.82	0
2016-04-27 07:25:00	17.39	17.8	78.5	0.36	1022.5	2.33	1.42	6.98	356	1957	0.82	0
2016-04-27 07:30:00	17.54	17.91	78.71	0.36	1015.87	4	1.46	6.98	356	1957	0.82	0
2016-04-27 07:35:00	17.68	18	78.9	0.37	1010	7.83	1.76	6.96	356	1957	0.82	0
2016-04-27 07:40:00	17.74	18.16	78.95	0.36	1006.68	12	2.1	6.98	356	1957	0.82	0
2016-04-27 07:45:00	17.81	18.3	79	0.36	1003.75	10.5	2.54	7.3	360	1868	0.81	0.91
2016-04-27 07:50:00	17.81	18.3	79	0.36	1003.75	8	3.19	9.83	360	1868	0.81	0.91
2016-04-27 07:55:00	17.53	17.92	79.76	0.34	989.08	24.69	4.18	10.53	360	1868	0.81	0.91
2016-04-27 08:00:00	17.05	17.28	79.34	0.35	971.25	39.06	5.18	9.2	360	1868	0.81	0.91
2016-04-27 08:05:00	16.83	17	78.4	0.37	966.25	49.83	5.94	9.44	361.17	1814.33	0.8	2.19
2016-04-27 08:10:00	16.9	16.95	80.46	0.34	940.46	27.47	6.25	7.95	364	1684	0.78	5.29
2016-04-27 08:15:00	16.96	16.9	82.3	0.31	917.5	21.83	6.45	6.73	362.83	1702.38	0.79	4.53
2016-04-27 08:20:00	16.86	16.79	82.93	0.3	915.19	16.11	6.23	8.09	360	1747	0.79	2.68
2016-04-27 08:25:00	17.48	17.46	82.41	0.32	955.62	13.63	5.83	6.75	360	1747	0.79	2.68
2016-04-27 08:30:00	18.62	18.47	80.92	0.36	950.25	19.28	5.53	5.65	360	1747	0.79	2.68
2016-04-27 08:35:00	19.12	18.8	80.4	0.39	913.75	16.54	5.99	3.79	360	1747	0.79	2.68
2016-04-27 08:40:00	18.61	18.64	80.51	0.36	877.04	26	6.01	5.68	358.56	1773.36	0.8	2.26
2016-04-27 08:45:00	18.16	18.5	80.6	0.34	844.38	59.5	5.54	8.55	356	1820	0.8	1.51
2016-04-27 08:50:00	18.02	18.08	81.55	0.33	815.35	67.82	5.37	8.27	356	1820	0.8	1.51
2016-04-27 08:55:00	17.79	17.54	83.1	0.32	780.57	46.13	5.57	8.33	356	1820	0.8	1.51
2016-04-27 09:00:00	17.69	17.4	83.7	0.31	773.13	89.49	5.88	9.95	379.65	1688.85	0.77	10.62
2016-04-27 09:05:00	17.97	17.83	82.73	0.32	735.89	105.6	6.54	9.38	400	1576	0.75	18.47
2016-04-27 09:10:00	18.2	18.2	81.9	0.33	704.38	91.55	7.27	8.92	397.85	1596.43	0.75	15.54
2016-04-27 09:15:00	18.2	18.2	81.9	0.33	704.38	83.38	7.91	8.79	391.28	1607.7	0.76	11.56
2016-04-27 09:20:00	18.24	18.09	83.69	0.31	721.53	89.06	7.5	9.66	387	1602	0.76	10.24
2016-04-27 09:25:00	18.28	18	85.3	0.29	736.88	93.9	7.25	10.27	393.3	1623	0.76	12.32
2016-04-27 09:30:00	18.28	18	85.3	0.29	736.88	69.43	7.15	9.1	399	1642	0.76	14.19
2016-04-27 09:35:00	17.65	17.62	83.95	0.29	703.02	46.34	6.85	9	386.96	1670.27	0.77	9.67
2016-04-27 09:40:00	17.11	17.3	82.8	0.29	674.38	46.73	6.86	9.24	372.8	1696	0.78	6.03
2016-04-27 09:45:00	17.11	17.3	82.8	0.29	674.38	81.06	7.08	10.85	370	1696	0.78	6.45
2016-04-27 09:50:00	17.25	17.09	82.85	0.31	664.48	110.35	7.2	11.69	384.52	1641.26	0.77	10.57
2016-04-27 09:55:00	17.38	16.9	82.9	0.33	655.63	84.95	6.73	9.02	396	1598	0.75	13.82
2016-04-27 10:00:00	17.15	17.06	82.48	0.32	676.02	35.83	5.75	5.34	378.85	1553.4	0.76	7.46
2016-04-27 10:05:00	16.87	16.93	83.55	0.29	693.37	9.99	4.76	5.75	399.05	1678.7	0.76	2.34
2016-04-27 10:10:00	16.81	16.7	84.8	0.27	692.5	12.8	4.04	6.4	407	1720	0.76	1.72
2016-04-27 10:15:00	17.16	17.08	84.64	0.28	705.94	11.1	3.84	5.58	407	1720	0.76	1.72
2016-04-27 10:20:00	17.5	17.5	84.87	0.27	712.59	10.69	3.7	4.01	407	1720	0.76	1.72
2016-04-27 10:25:00	17.54	17.6	85.2	0.26	708.13	58.53	4.09	5.77	407	1720	0.76	1.72
2016-04-27 10:30:00	17.35	17.23	84.21	0.29	702.24	72	4.2	9.43	380.24	1616.4	0.76	5.86
2016-04-27 10:35:00	17.17	16.9	83.3	0.31	696.88	65.77	4.33	9.03	377.35	1602.5	0.76	8.63
2016-04-27 10:40:00	17.18	16.9	83.4	0.31	686.1	80.47	5.09	9.59	380	1612	0.76	8.88
2016-04-27 10:45:00	17.19	16.9	83.5	0.31	676.25	87.68	6.15	10.76	386.7	1598.59	0.76	10.72
2016-04-27 10:50:00	17.19	16.9	83.5	0.31	676.25	96.3	7.21	10.69	388	1595.55	0.76	10.98
2016-04-27 10:55:00	17.49	17.22	83.39	0.31	697.58	101.3	8.36	10.11	388	1588.05	0.76	9.55
2016-04-27 11:00:00	18.23	17.97	82.52	0.34	682.07	133.9	9.11	11.28	431	1629	0.74	20.96
2016-04-27 11:05:00	18.67	18.4	81.8	0.35	650.63	98.9	9.68	9.74	431	1629	0.74	20.96
2016-04-27 11:10:00	18.63	18.45	82.32	0.34	646.72	93.6	9.79	11.39	404.05	1631.3	0.75	14.21
2016-04-27 11:15:00	18.59	18.5	82.8	0.33	643.13	236.93	10.35	13.14	421.55	1586.3	0.73	29.66
2016-04-27 11:20:00	18.59	18.5	82.8	0.33	643.13	179.82	11.48	13.58	424.71	1580.9	0.73	31.52
2016-04-27 11:25:00	18.59	18.5	82.8	0.33	643.13	264.82	11.98	13.73	437.21	1596.73	0.73	26.08
2016-04-27 11:30:00	18.59	18.5	82.8	0.33	643.13	116.05	11.78	15.54	419	1563	0.73	15.1
2016-04-27 11:35:00	18.59	18.5	82.8	0.33	643.13	116.96	11.69	14.17	419	1563	0.73	15.1
2016-04-27 11:40:00	18.2	18.34	82.33	0.32	530.47	37.53	10.82	10.4	400	1530	0.74	10.25
2016-04-27 11:45:00	17.84	18.2	81.9	0.31	426.25	57.83	9.98	11.74	399.74	1564.76	0.74	9.38
2016-04-27 11:50:00	17.48	17.73	81.22	0.32	444.76	69.13	9.45	11.38	399.13	1661.2	0.76	6.99
2016-04-27 11:55:00	16.74	16.98	81.39	0.31	456.25	59.27	8.51	9.26	400	1630	0.75	7.92
2016-04-27 12:00:00	16.38	16.7	82.1	0.29	451.25	35.07	7.26	9.74	402.53	1657.2	0.76	7.45
2016-04-27 12:05:00	16.57	16.38	82.89	0.31	467.79	103.23	6.24	12.82	416.96	1772.92	0.76	7.29
2016-04-27 12:10:00	17.82	16.88	83.81	0.34	451.66	168.27	6.04	14.27	411	1595	0.74	15.87
2016-04-27 12:15:00	18.82	17.6	84	0.36	423.13	165.14	6.29	13.84	417.39	1592.96	0.74	16.05
2016-04-27 12:20:00	18.82	17.6	84	0.36	423.13	149.53	6.35	12.28	436	1587	0.73	16.59
2016-04-27 12:25:00	18.82	17.6	84	0.36	423.13	133.69	6.84	10.99	430.74	1575.43	0.73	15.47
2016-04-27 12:30:00	18.82	17.6	84	0.36	423.13	109.46	7.38	11.79	417.14	1544.63	0.73	12.41
2016-04-27 12:35:00	18.74	18.13	82.89	0.35	406.26	73.17	7.39	9.66	423	1553	0.73	12.82
2016-04-27 12:40:00	18.67	18.6	81.9	0.34	391.25	81.29	7.79	11.09	420.18	1590.06	0.74	11.04
2016-04-27 12:45:00	18.42	18.23	82.32	0.34	348.42	104.54	7.99	11.93	412.81	1621.63	0.75	9.08
2016-04-27 12:50:00	18.48	18.06	83.22	0.33	358.24	121.88	7.61	12.94	407	1579	0.74	10.3
2016-04-27 12:55:00	18.74	18.2	83.7	0.33	403.13	153.94	7.57	16.71	416.92	1586.44	0.74	13.42
2016-04-27 13:00:00	20.78	19.03	84.11	0.41	382.46	217.24	7.34	16.25	443.46	1587.51	0.72	21.59
2016-04-27 13:05:00	22.68	19.8	84.5	0.48	363.13	335.29	7.31	21.14	456	1569	0.71	25.27
2016-04-27 13:10:00	22.68	19.8	84.5	0.48	363.13	369.79	7.44	21.43	441.5	1566.99	0.72	24.48
2016-04-27 13:15:00	21.29	20.17	80.09	0.46	359.52	201.81	6.98	18.62	420	1564	0.73	23.32
2016-04-27 13:20:00	19.49	19.83	77.65	0.41	348.18	108.76	6.98	16.81	421.71	1560.15	0.73	18.59
2016-04-27 13:25:00	18.97	19.2	79.1	0.38	340.63	77.01	6.74	11.74	413.96	1591.14	0.74	9.63
2016-04-27 13:30:00	19.09	19.2	80.81	0.36	341.27	98.93	6.88	11.16	399	1645	0.76	5.68
2016-04-27 13:35:00	19.19	19.2	82.4	0.33	341.88	167.55	7.27	15.11	417.52	1601.23	0.74	10.72
2016-04-27 13:40:00	19.19	19.2	82.4	0.33	341.88	181.81	6.72	15.88	432	1543.73	0.72	13.84
2016-04-27 13:45:00	19.59	19.57	82.35	0.34	344.5	125.2	6.25	12.27	430.98	1525.3	0.72	12.08
2016-04-27 13:50:00	19.94	19.9	82.3	0.35	346.88	82.02	6.17	12.26	427.26	1588.57	0.73	10.28
2016-04-27 13:55:00	19.86	19.69	83.3	0.33	335.39	202.01	6.28	14.22	443.49	1540.37	0.71	19.03
2016-04-27 14:00:00	19.94	19.96	82.55	0.34	321.46	295.09	6.76	15.41	453	1510	0.7	24.15
2016-04-27 14:05:00	20.09	20.4	81	0.36	318.13	244.62	6.93	23.62	465.82	1502.46	0.69	23.03
2016-04-27 14:10:00	20.16	20.45	80.79	0.36	321.02	220.66	7.19	22.27	470	1500	0.69	22.66
2016-04-27 14:15:00	20.23	20.5	80.6	0.37	323.75	195.41	7.06	20.31	455.16	1523.31	0.7	19.12
2016-04-27 14:20:00	20.2	20.14	80.5	0.39	328.89	181	6.88	20.07	440.37	1552.12	0.72	15.18
2016-04-27 14:25:00	21.81	20.27	81.96	0.45	326.91	286.59	7.11	22.32	470.23	1536.1	0.69	20.01
2016-04-27 14:30:00	21.83	20.65	80.68	0.46	325.12	214.49	7.2	24.51	462.78	1495.01	0.69	17.34
2016-04-27 14:35:00	20.43	20.6	78.1	0.43	329.38	128.35	6.84	16.62	447.2	1531.79	0.71	12.94
2016-04-27 14:40:00	20.43	20.6	78.1	0.43	329.38	72.25	5.98	10.2	436	1571	0.72	9.75
2016-04-27 14:45:00	20.43	20.6	78.1	0.43	329.38	80.7	5.62	9.58	425.42	1567.83	0.73	8.09
2016-04-27 14:50:00	20.02	20.03	81.03	0.37	341.26	94.91	5.58	12.55	428.47	1560.33	0.73	10.02
2016-04-27 14:55:00	19.63	19.5	83.8	0.32	352.5	62.67	4.84	11.24	440	1556	0.72	13.18
2016-04-27 15:00:00	19.63	19.5	83.8	0.32	352.5	78.5	4.48	11.47	454.54	1669.24	0.73	8.34
2016-04-27 15:05:00	19.63	19.5	83.8	0.32	352.5	175.63	4.89	18.04	468	1774	0.74	3.86
2016-04-27 15:10:00	19.63	19.5	83.8	0.32	352.5	371.24	5.66	21.7	463.84	1618.17	0.71	18.07
2016-04-27 15:15:00	19.63	19.5	83.8	0.32	352.5	633.06	6.35	17.57	460.47	1475.06	0.69	30.97
2016-04-27 15:20:00	21.2	21.14	82.52	0.36	309.58	889.06	6.65	17.48	474.05	1529.41	0.69	18.38
2016-04-27 15:25:00	22.7	22.7	81.3	0.4	268.75	135.46	6.59	10.14	452	1568	0.71	8.54
2016-04-27 15:30:00	22.06	22.29	80.84	0.39	282.52	173.01	6.83	16.83	454.55	1576.29	0.71	10.18
2016-04-27 15:35:00	21.08	21.54	80.66	0.37	305.35	238.67	6.32	13.39	455.68	1605.15	0.72	13.1
2016-04-27 15:40:00	20.75	21.2	80.9	0.36	314.38	39.26	6.18	11.15	437	1601	0.73	6
2016-04-27 15:45:00	20.08	20.63	81.78	0.33	286.16	17.38	5.82	7.85	429.29	1622.89	0.74	4.58
2016-04-27 15:50:00	18.82	19.43	83.06	0.29	319.25	19.61	4.44	7.83	412	1672	0.75	1.41
2016-04-27 15:55:00	18.22	18.8	83.5	0.27	375.63	55.2	3.07	11.9	412	1672	0.75	1.41
2016-04-27 16:00:00	18.36	18.54	82.99	0.31	380.74	97.03	2.23	12.97	412	1672	0.75	1.41
2016-04-27 16:05:00	18.23	18.3	82.55	0.32	383.69	50.16	1.61	9.92	412	1672	0.75	1.41
2016-04-27 16:10:00	17.98	18.3	82.6	0.3	381.88	42.14	1.6	9.87	422.91	1700.28	0.75	2.03
2016-04-27 16:15:00	18.02	18.15	82.76	0.31	416.75	95.9	1.26	11.84	456	1786	0.74	3.91
2016-04-27 16:20:00	18.28	18.2	82.75	0.32	421.26	103.84	1.69	11.03	454.12	1716.05	0.73	7.81
2016-04-27 16:25:00	18.48	18.4	82.6	0.33	394.38	90.76	2.23	10.88	450.64	1638.81	0.73	11
2016-04-27 16:30:00	18.44	18.45	82.8	0.32	400.13	63.75	2.41	9.53	441.04	1668.61	0.74	7.17
2016-04-27 16:35:00	18.41	18.5	83	0.31	405.63	41.18	2.4	8.9	432	1700	0.75	4.48
2016-04-27 16:40:00	18.19	18.35	83.1	0.3	419.36	42.75	2.15	8.13	430.13	1699.06	0.75	4.74
2016-04-27 16:45:00	17.91	17.99	83.56	0.3	428.3	82.55	2.31	9.12	428	1698	0.75	5.05
2016-04-27 16:50:00	17.84	17.8	83.9	0.29	424.38	175.93	3.1	12.43	444.8	1627.53	0.73	9.55
2016-04-27 16:55:00	18.49	18.11	83.9	0.32	402.42	264.5	3.78	14.2	474.8	1489.85	0.68	17.94
2016-04-27 17:00:00	19.26	18.96	83.29	0.33	376.78	221.19	3.96	13.09	488	1420	0.66	21.91
2016-04-27 17:05:00	19.42	19.5	82.7	0.33	371.88	122.05	3.8	10.62	480.14	1473.64	0.67	16.71
2016-04-27 17:10:00	19.47	19.4	83.21	0.33	386.53	109.62	3.84	10.71	471	1536	0.69	10.66
2016-04-27 17:15:00	19.51	19.3	83.7	0.32	400.63	92.92	3.98	10.2	466.18	1564.93	0.7	10.79
2016-04-27 17:20:00	19.45	19.3	84.16	0.31	391.39	75.11	4.08	9.43	453.19	1634.37	0.72	8.24
2016-04-27 17:25:00	19.35	19.25	84.81	0.3	383.46	84.06	4.18	9.25	450.41	1646.53	0.73	7.96
2016-04-27 17:30:00	19.36	19.2	85	0.3	389.47	99.2	3.96	9.07	452	1637	0.72	8.69
2016-04-27 17:35:00	19.4	19.2	85	0.3	394.38	66.83	3.19	6.32	439.94	1658.7	0.73	6.47
2016-04-27 17:40:00	18.82	19	84.75	0.28	392.47	23.38	2.15	4.9	432	1673	0.74	5.01
2016-04-27 17:45:00	18.26	18.8	84.5	0.26	390.63	11.79	1.42	3.81	426.58	1729.06	0.75	2.5
2016-04-27 17:50:00	17.62	18.04	84.09	0.26	404.92	12.96	1.09	6.01	423	1766	0.76	0.86
2016-04-27 17:55:00	16.84	16.99	82.83	0.29	428.36	27.15	0.77	7.75	423	1766	0.76	0.86
2016-04-27 18:00:00	16.68	16.7	82	0.31	437.5	30.32	0.73	8.73	423	1766	0.76	0.86
2016-04-27 18:05:00	16.68	16.7	82	0.31	437.5	59.1	1.13	10.08	423	1766	0.76	0.86
2016-04-27 18:10:00	17.25	16.95	82.2	0.33	438.77	87.6	1.5	10.91	446.54	1692.14	0.74	6.38
2016-04-27 18:15:00	17.81	17.2	82.4	0.35	440	74.59	1.53	9.24	448.12	1634.23	0.73	7.88
2016-04-27 18:20:00	17.61	17.25	81.84	0.35	439.36	43.89	1.65	6.99	448	1633	0.73	7.89
2016-04-27 18:25:00	17.41	17.3	81.3	0.34	438.75	35.06	1.9	6.85	454.8	1751.44	0.74	4.01
2016-04-27 18:30:00	17.3	17.25	80.59	0.35	437.8	26.07	2.14	7.07	431.46	1755	0.75	2.58
2016-04-27 18:35:00	17	17	80.21	0.35	455.77	33.67	2.38	6.86	426	1755	0.76	2.27
2016-04-27 18:40:00	16.83	16.8	80.5	0.34	473.75	58.33	2.69	8.99	426	1755	0.76	2.27
2016-04-27 18:45:00	17.18	16.9	80.35	0.36	458.38	73.67	2.85	9.95	426	1755	0.76	2.27
2016-04-27 18:50:00	17.53	17.2	80.3	0.37	448.82	66.38	2.73	9.05	426	1755	0.76	2.27
2016-04-27 18:55:00	17.56	17.4	80.4	0.36	453.75	56.32	2.38	8.62	447.23	1701.93	0.74	5.14
2016-04-27 19:00:00	17.56	17.4	80.4	0.36	453.75	48.57	2.28	7.5	447.58	1704.25	0.74	5.06
2016-04-27 19:05:00	17.43	17.3	79.58	0.37	498.42	51.9	2.2	7.43	445.08	1729.25	0.74	3.93
2016-04-27 19:10:00	17.3	17.2	78.8	0.38	541.25	54.3	2.23	6.32	444	1724	0.74	5.29
2016-04-27 19:15:00	17.29	17.2	78.8	0.38	500.92	44.3	2.28	4.65	444	1724	0.74	5.29
2016-04-27 19:20:00	17.28	17.2	78.8	0.38	481.25	5.14	2.17	5.43	437.77	1732.05	0.75	2.92
2016-04-27 19:25:00	17.61	17.6	80.07	0.36	497.17	5.98	1.89	4.47	401.1	1697.05	0.76	0.36
2016-04-27 19:30:00	17.83	17.72	81.76	0.34	507.36	4.86	1.76	5.98	400	1696	0.76	0.29
2016-04-27 19:35:00	17.84	17.7	82.1	0.33	508.13	4.03	1.62	7.78	400	1696	0.76	0.29
2016-04-27 19:40:00	18.3	17.55	81.87	0.37	530.75	2.85	1.51	8.03	400	1696	0.76	0.29
2016-04-27 19:45:00	17.8	17.5	81.67	0.35	570.34	2	1.48	7.9	399.91	1699.16	0.76	0.28
2016-04-27 19:50:00	17.49	17.5	81.6	0.33	586.25	1.83	1.52	8.18	395	1863	0.79	0
2016-04-27 19:55:00	17.58	17.57	81.13	0.34	605.5	0.72	1.4	6.45	395	1863	0.79	0
2016-04-27 20:00:00	17.62	17.6	80.9	0.35	615	0	1.28	6.36	395	1863	0.79	0
2016-04-27 20:05:00	17.62	17.6	80.9	0.35	615	0	1.4	7.98	395	1863	0.79	0
2016-04-27 20:10:00	17.72	17.83	80.3	0.35	610.29	0	1.32	7.44	393.8	1867.27	0.79	0
2016-04-27 20:15:00	17.75	17.9	80.1	0.35	608.75	0	1.25	7.65	388	1888	0.79	0
2016-04-27 20:20:00	17.79	17.9	79.8	0.36	612.04	0	1.07	6.88	388	1888	0.79	0
2016-04-27 20:25:00	17.71	17.77	80.23	0.35	618.54	0	0.75	5.73	388	1888	0.79	0
2016-04-27 20:30:00	17.66	17.7	80.5	0.35	621.25	0	0.6	6.76	388	1888	0.79	0
2016-04-27 20:35:00	17.53	17.63	80.7	0.34	636.67	0	0.62	7.23	387.08	1886.78	0.79	0
2016-04-27 20:40:00	17.19	17.38	80.05	0.34	665.94	0	0.88	6.54	385	1884	0.8	0
2016-04-27 20:45:00	17.09	17.3	79.8	0.35	673.13	0	1.03	6.55	385	1884	0.8	0
2016-04-27 20:50:00	17.09	17.3	79.8	0.35	673.13	0	0.99	6.12	385	1884	0.8	0
2016-04-27 20:55:00	16.72	16.77	80.27	0.34	686.04	0	1.14	5.74	385	1884	0.8	0
2016-04-27 21:00:00	16.53	16.5	80.5	0.34	692.5	0	1.07	5.22	384.51	1884.49	0.8	0
2016-04-27 21:05:00	16.28	16.37	80.83	0.32	721.67	0	1.15	6.32	384	1885	0.8	0
2016-04-27 21:10:00	16.16	16.3	81	0.32	736.25	0	1.44	5.83	384	1885	0.8	0
2016-04-27 21:15:00	16.16	16.3	81	0.32	736.25	0	1.6	5.34	384	1885	0.8	0
2016-04-27 21:20:00	15.95	15.85	81	0.33	725.94	0	1.54	5.51	383.51	1886.96	0.8	0
2016-04-27 21:25:00	15.88	15.7	81	0.33	722.5	0	1.42	5.17	383	1889	0.8	0
2016-04-27 21:30:00	15.9	15.78	80.85	0.33	745.47	0	1.4	6.84	383	1889	0.8	0
2016-04-27 21:35:00	16.1	16	80.4	0.34	758.96	0	1.52	6.76	383	1889	0.8	0
2016-04-27 21:40:00	16.19	16.1	80.2	0.34	761.88	0	1.52	6.88	383	1889	0.8	0
2016-04-27 21:45:00	16.19	16.17	79.47	0.35	787.71	0	1.73	8.1	381.08	1887.08	0.8	0
2016-04-27 21:50:00	16.17	16.13	79.63	0.35	778.13	0	1.85	6.75	380	1886	0.8	0
2016-04-27 21:55:00	16.16	16.1	79.8	0.35	770.63	0	1.94	6.75	380	1886	0.8	0
2016-04-27 22:00:00	16.27	16.17	80.55	0.34	805.12	0	1.92	5.68	380	1886	0.8	0
2016-04-27 22:05:00	16.22	16.13	80.27	0.34	808.58	0	2.01	6.06	380	1886	0.8	0
2016-04-27 22:10:00	16.18	16.1	80	0.35	804.38	0	2.04	6.66	382.13	1885.29	0.8	0
2016-04-27 22:15:00	16.15	16.1	79.93	0.35	806.86	0	2.02	6.77	383	1885	0.8	0
2016-04-27 22:20:00	16.14	16.1	79.9	0.35	808.13	0	1.87	7.32	383	1885	0.8	0
2016-04-27 22:25:00	16.19	16.1	79.77	0.35	815.59	0	1.78	7.26	383	1885	0.8	0
2016-04-27 22:30:00	16.34	16.25	80.45	0.34	822.17	0	1.44	4.51	380.72	1880.44	0.8	0
2016-04-27 22:35:00	16.38	16.3	80.7	0.34	823.13	0	1.21	6.48	380	1879	0.8	0
2016-04-27 22:40:00	17.72	16.23	80.03	0.44	828.25	0	1.21	6.34	380	1879	0.8	0
2016-04-27 22:45:00	16.64	16.07	79.87	0.38	832.07	0	1.26	6.31	380	1879	0.8	0
2016-04-27 22:50:00	15.86	16	79.9	0.33	833.13	0	1.16	6.45	380	1879	0.8	0
2016-04-27 22:55:00	15.86	15.93	79.9	0.34	852.21	0	1.17	5.54	380	1879.99	0.8	0
2016-04-27 23:00:00	15.86	15.9	79.9	0.34	861.88	0	1.15	6.4	380	1880	0.8	0
2016-04-27 23:05:00	16.08	16.23	79.63	0.34	853.16	0	1.25	6.96	380	1880	0.8	0
2016-04-27 23:10:00	16.11	16.18	79.43	0.35	874.39	0	1.22	7.32	380	1880	0.8	0
2016-04-27 23:15:00	16.08	16.1	79.4	0.35	883.13	0	1.45	7.22	380	1880	0.8	0
2016-04-27 23:20:00	16.12	16.1	79.4	0.35	861.22	0	1.48	6.51	380	1876.39	0.8	0
2016-04-27 23:25:00	16.13	16.17	79.6	0.35	879.06	0	1.4	4.91	380	1876	0.8	0
2016-04-27 23:30:00	16.12	16.2	79.7	0.34	891.88	0	1.34	5.34	380	1876	0.8	0
2016-04-27 23:35:00	16.18	16.2	80.03	0.34	876.11	0	1.34	7.08	380	1876	0.8	0
2016-04-27 23:40:00	16.1	16.13	80.05	0.34	872.3	0	1.15	6.6	380	1876.43	0.8	0
2016-04-27 23:45:00	16.06	16.1	80	0.34	873.75	0	1.21	7.17	380	1878.93	0.8	0
2016-04-27 23:50:00	16.02	16.1	80.15	0.33	953.02	0.14	1.2	6.62	380	1879	0.8	0
2016-04-27 23:55:00	16.01	16.1	80.2	0.33	980.63	0.98	1.2	6.62	380	1879	0.8	0
2016-04-28	16.01	16.1	80.2	0.33	980.63	0	1.04	5.63	380.28	1879	0.8	0
2016-04-28 00:05:00	16.09	16.1	80.33	0.34	953.77	0	0.94	7.54	381.95	1879	0.8	0
2016-04-28 00:10:00	16.14	16.1	80.4	0.34	940	0	1	7.73	382	1879	0.8	0
2016-04-28 00:15:00	16.09	16.03	80.2	0.34	926.78	0	1.1	7.7	382	1879	0.8	0
2016-04-28 00:20:00	16.06	16	80.1	0.34	920	0	1.04	7.38	382	1879	0.8	0
2016-04-28 00:25:00	16.06	16	80.1	0.34	920	0	1.01	5.71	381.81	1878.52	0.8	0
2016-04-28 00:30:00	16.27	16.3	79.73	0.35	910.27	0	1.04	5.89	380	1874	0.8	0
2016-04-28 00:35:00	16.18	16.2	79.93	0.34	918.44	0	0.96	7	380	1874	0.8	0
2016-04-28 00:40:00	16.1	16.1	80.1	0.34	924.38	0	0.91	7.37	380	1874	0.8	0
2016-04-28 00:45:00	16.1	16.1	80.1	0.34	924.38	0	1.11	6.96	380	1874	0.8	0
2016-04-28 00:50:00	16.02	16.03	80.03	0.34	918.81	0	1.26	7.49	380	1874	0.8	0
2016-04-28 00:55:00	15.99	16	80	0.34	916.88	0	1.19	5.09	380	1874	0.8	0
2016-04-28 01:00:00	16.21	16.45	79.48	0.34	952.1	0	0.98	5.32	380	1874	0.8	0
2016-04-28 01:05:00	16.18	16.27	80.09	0.34	958.59	0.79	1.05	7.17	380.41	1874.41	0.8	0
2016-04-28 01:10:00	16.12	16.1	80.5	0.33	955.63	0.36	0.95	7.21	381.28	1875.28	0.8	0
2016-04-28 01:15:00	16.18	16.1	80.63	0.34	967.56	0	1.05	7.49	382	1876	0.8	0
2016-04-28 01:20:00	16.21	16.1	80.7	0.34	973.75	0	1.14	7.29	382	1876	0.8	0
2016-04-28 01:25:00	16.14	16.1	80.77	0.33	967.99	0	2.66	5.94	382	1876	0.8	0
2016-04-28 01:30:00	16.21	16.25	80.95	0.32	964.54	0	2.62	7.31	382	1876	0.8	0
2016-04-28 01:35:00	16.25	16.3	81	0.32	964.38	0	2.47	7.17	382.43	1875.57	0.8	0
2016-04-28 01:40:00	19.76	16.15	81.07	0.55	971.75	0	2.59	7.03	383	1875	0.8	0
2016-04-28 01:45:00	17.79	16.03	80.9	0.44	971.49	0	2.75	7.36	383	1875	0.8	0
2016-04-28 01:50:00	16.12	16	80.8	0.33	970	0	2.75	6.01	383	1875	0.8	0
2016-04-28 01:55:00	16.12	16	80.8	0.33	970	0	2.96	5.23	383	1875	0.8	0
2016-04-28 02:00:00	16.12	16	80.8	0.33	970	0	2.91	7.5	383	1874.61	0.8	0
2016-04-28 02:05:00	16.18	16.07	81	0.33	987.69	0	2.69	6.44	383	1874	0.8	0
2016-04-28 02:10:00	16.18	16.03	81.25	0.33	1036.05	0	1.16	7.05	383	1874	0.8	0
2016-04-28 02:15:00	16.18	16	81.3	0.33	1050	0	1.31	7.23	383	1874	0.8	0
2016-04-28 02:20:00	16.18	16	81.3	0.33	1050	0	1.47	6.89	383	1874	0.8	0
2016-04-28 02:25:00	16.25	16.13	81.37	0.33	1045.47	0	1.47	5.03	383	1872.99	0.8	0
2016-04-28 02:30:00	16.29	16.2	81.4	0.32	1043.13	0	1.23	6.55	383	1872	0.8	0
2016-04-28 02:35:00	16.21	16.13	81.2	0.33	1018.51	0	1.4	6.52	383	1872	0.8	0
2016-04-28 02:40:00	16.18	16.1	81.1	0.33	1005.63	0	1.28	6.38	383	1872	0.8	0
2016-04-28 02:45:00	16.18	16.1	81.1	0.33	1005.63	0	1.19	7.06	383	1872	0.8	0
2016-04-28 02:50:00	16.13	16.03	80.81	0.33	1005.17	0	1.21	5.75	383	1872	0.8	0
2016-04-28 02:55:00	16.18	16.33	80.7	0.32	1011.97	0	1.02	5.28	383	1872	0.8	0
2016-04-28 03:00:00	16.21	16.5	80.7	0.32	1015.63	0	0.93	6.64	383	1872	0.8	0
2016-04-28 03:05:00	16.05	16.17	80.96	0.32	1007.43	0	0.95	7.41	383	1872	0.8	0
2016-04-28 03:10:00	15.97	16	81.1	0.32	1003.13	0	1.03	7.4	383	1869.63	0.8	0
2016-04-28 03:15:00	15.97	16	80.97	0.32	1030.17	0	1.21	7.17	383	1868	0.79	0
2016-04-28 03:20:00	16.02	16	80.83	0.33	1040.25	0	1.01	6.61	383	1868	0.79	0
2016-04-28 03:25:00	16.04	16	80.8	0.33	1038.75	0	0.91	5.79	383	1868	0.79	0
2016-04-28 03:30:00	16.03	16.22	80.58	0.32	1047.92	0	1.16	7.13	383	1868	0.79	0
2016-04-28 03:35:00	16.05	16.17	80.57	0.32	1051.66	0	1.39	7.13	383.56	1868	0.79	0
2016-04-28 03:40:00	16.06	16.1	80.6	0.33	1051.88	0	1.49	7.51	384	1868	0.79	0
2016-04-28 03:45:00	16.06	16.03	80.53	0.33	1039.58	0	1.43	7.59	384	1868	0.79	0
2016-04-28 03:50:00	16.12	16.15	80.87	0.33	1038.63	0	1.2	5.3	384	1868	0.79	0
2016-04-28 03:55:00	16.14	16.2	81	0.32	1040.63	0	1.05	6.73	384	1868	0.79	0
2016-04-28 04:00:00	16.08	16.13	80.93	0.32	1041.08	0	1.14	7.17	384	1867	0.79	0
2016-04-28 04:05:00	15.99	16.03	80.57	0.33	1046.58	0	1.18	7.43	384	1867	0.79	0
2016-04-28 04:10:00	15.95	16	80.4	0.33	1049.38	0.41	1.45	7.07	384	1867	0.79	0
2016-04-28 04:15:00	16.13	16	80.79	0.33	1033.4	0.86	1.39	6.22	384	1867	0.79	0
2016-04-28 04:20:00	16.23	16	81	0.34	1025	0	1.23	5.23	384	1865.03	0.79	0
2016-04-28 04:25:00	16.22	16.33	80.48	0.33	1056.87	0	1.17	6.65	384	1862.04	0.79	0
2016-04-28 04:30:00	16.12	16.21	80.93	0.32	1076.94	0	1.16	7.39	384	1862	0.79	0
2016-04-28 04:35:00	16.08	16.1	81.2	0.32	1078.13	0	1.34	7.65	384	1862	0.79	0
2016-04-28 04:40:00	16.08	16.1	81.2	0.32	1078.13	0	1.27	7.26	384	1862	0.79	0
2016-04-28 04:45:00	15.95	16.03	81.07	0.32	1060.58	0.16	1.36	6.73	384	1861.84	0.79	0
2016-04-28 04:50:00	15.88	16	81	0.32	1051.25	0.65	1.28	5.09	384	1861.35	0.79	0
2016-04-28 04:55:00	16.05	16.26	81.2	0.31	1063.44	1	1.12	6.23	384	1861	0.79	0
2016-04-28 05:00:00	16.14	16.4	81.3	0.31	1070	1	1.1	7.14	384	1861	0.79	0
2016-04-28 05:05:00	16	16.14	81.43	0.31	1083	0	1.11	7.19	384	1861	0.79	0
2016-04-28 05:10:00	16.03	16	81.57	0.32	1105.86	0	1.22	7.09	384	1861	0.79	0
2016-04-28 05:15:00	15.95	16	81.6	0.31	1084.25	1.53	1.27	7.63	384	1861	0.79	0
2016-04-28 05:20:00	15.89	16	81.6	0.31	1069.38	1.99	1.11	5.63	384	1861	0.79	0
2016-04-28 05:25:00	15.89	16	81.6	0.31	1069.38	0	1.22	7.3	384	1861	0.79	0
2016-04-28 05:30:00	15.89	16	81.6	0.31	1069.38	0	1.13	6.48	384.28	1861.28	0.79	0
2016-04-28 05:35:00	16.25	16.46	79.59	0.34	1080.75	0	1.09	6.89	384.73	1861.73	0.79	0
2016-04-28 05:40:00	16.68	17.14	76.62	0.39	1092.31	0	1.02	6.8	385	1862	0.79	0
2016-04-28 05:45:00	16.78	17.3	75.9	0.4	1094.38	0	1.03	6.61	385	1862	0.79	0
2016-04-28 05:50:00	16.78	17.3	75.9	0.4	1094.38	0	1.07	7.09	385	1862	0.79	0
2016-04-28 05:55:00	17.35	18.02	74.67	0.42	1076.5	0	1.08	6.54	387.54	1866.06	0.79	0
2016-04-28 06:00:00	17.66	18.4	74	0.43	1066.88	0	1.05	6.98	390	1870	0.79	0
2016-04-28 06:05:00	17.6	18.34	74.65	0.42	1121.31	0.21	1.18	6.46	390	1870	0.79	0
2016-04-28 06:10:00	17.56	18.3	75	0.41	1150.63	1.14	1.04	6.8	390.28	1875.2	0.79	0
2016-04-28 06:15:00	17.56	18.3	75	0.41	1150.63	1.57	1.12	5.99	391.13	1890.97	0.79	0
2016-04-28 06:20:00	17.78	18.37	76.95	0.39	1099.27	1.99	1.13	6.33	391.99	1906.74	0.79	0
2016-04-28 06:25:00	17.86	18.4	77.7	0.38	1079.38	4	1.29	6.09	392	1907	0.79	0
2016-04-28 06:30:00	17.7	18.18	78.85	0.36	1080.28	4	1.48	6.24	392	1907	0.79	0
2016-04-28 06:35:00	17.53	17.91	79.69	0.35	1076.58	4.15	1.7	7.46	392.9	1902.28	0.79	0.04
2016-04-28 06:40:00	17.47	17.8	79.9	0.34	1074.38	5.56	1.9	7.74	401.33	1858.02	0.78	0.46
2016-04-28 06:45:00	17.43	17.74	80.29	0.34	1114.02	4.51	2.01	6.41	404	1844	0.78	0.59
2016-04-28 06:50:00	17.51	17.99	80.21	0.33	1091.02	2.33	2.01	5.18	404	1844	0.78	0.59
2016-04-28 06:55:00	17.54	18.1	80.1	0.33	1073.75	3.8	2.26	7.05	404	1844	0.78	0.59
2016-04-28 07:00:00	17.53	17.88	80.82	0.33	1076.9	6.43	2.28	7.01	404	1844	0.78	0.59
2016-04-28 07:05:00	17.53	17.74	80.97	0.33	1070.03	7	2.52	7.43	407.88	1819.78	0.78	0.58
2016-04-28 07:10:00	17.53	17.7	80.9	0.33	1065.63	6.29	2.58	7.91	408	1819	0.78	0.58
2016-04-28 07:15:00	17.5	17.76	80.96	0.33	1079.78	7.96	2.46	7.18	408	1819	0.78	0.58
2016-04-28 07:20:00	17.49	17.8	81	0.33	1087.5	6.38	2.27	6.08	408	1819	0.78	0.58
2016-04-28 07:25:00	17.56	17.99	80.81	0.32	1070.11	9.96	2	4.23	408	1819	0.78	0.58
2016-04-28 07:30:00	17.69	18.1	80.63	0.33	1069.18	9.19	2.1	5.15	408	1788.7	0.77	0.74
2016-04-28 07:35:00	17.73	18.1	80.6	0.33	1072.5	7	2.21	5.83	408	1765	0.77	0.86
2016-04-28 07:40:00	17.6	17.81	82.11	0.31	1071.6	7	2.33	6.93	408	1765	0.77	0.86
2016-04-28 07:45:00	17.54	17.7	83.02	0.3	1077.32	7.41	2.16	6.14	408	1765	0.77	0.86
2016-04-28 07:50:00	17.54	17.7	83.2	0.29	1080.63	8.32	2.05	5.97	410.59	1786.33	0.77	0.87
2016-04-28 07:55:00	17.79	17.76	82.68	0.32	1038.15	8.59	2.15	7.23	416	1831	0.77	0.87
2016-04-28 08:00:00	17.92	17.8	82.4	0.33	1015	8	2.14	8.26	416	1831	0.77	0.87
2016-04-28 08:05:00	17.53	17.67	82.27	0.31	1058.5	8.41	2.33	7.25	416	1831	0.77	0.87
2016-04-28 08:10:00	17.35	17.6	82.06	0.31	1092.8	7.78	2.41	6.07	407.74	1813.27	0.78	0.69
2016-04-28 08:15:00	17.66	17.86	82.32	0.31	1083.99	5.47	2.46	6.33	392.17	1779.8	0.78	0.36
2016-04-28 08:20:00	17.83	18	82.5	0.31	1076.88	5	2.74	6.51	389	1773	0.78	0.29
2016-04-28 08:25:00	17.51	17.81	82.11	0.31	1090.97	6.33	2.7	7.95	389	1773	0.78	0.29
2016-04-28 08:30:00	17.34	17.7	81.9	0.3	1098.75	8.82	3.07	8.67	389	1773	0.78	0.29
2016-04-28 08:35:00	17.34	17.7	81.9	0.3	1098.75	13.21	3.46	7.97	391.43	1772.47	0.78	0.41
2016-04-28 08:40:00	17.57	17.84	81.04	0.33	1071.43	14.88	3.29	6.33	410.59	1768.31	0.77	1.37
2016-04-28 08:45:00	17.66	17.9	80.7	0.34	1060.63	22.2	3.67	6.56	412	1768	0.77	1.44
2016-04-28 08:50:00	17.98	18.12	81.92	0.32	1010.01	21.25	3.99	5.54	412	1768	0.77	1.44
2016-04-28 08:55:00	17.47	17.75	81.24	0.32	1028.26	32.5	4.67	7.14	412	1768	0.77	1.44
2016-04-28 09:00:00	17.11	17.5	80.6	0.32	1049.38	48.13	5.03	8.31	415.58	1756.36	0.76	1.89
2016-04-28 09:05:00	17.11	17.5	80.6	0.32	1049.38	63.81	5.3	9.59	433.49	1698.15	0.74	4.14
2016-04-28 09:10:00	17.11	17.5	80.6	0.32	1049.38	76.96	6.02	11.28	471.86	1647.17	0.71	9.08
2016-04-28 09:15:00	17.11	17.5	80.6	0.32	1049.38	124.2	6.95	12.53	481.18	1646.18	0.71	10.98
2016-04-28 09:20:00	18.15	17.79	83.04	0.33	979.05	115.03	7.83	10.63	527.84	1642.01	0.68	20.58
2016-04-28 09:25:00	18.56	17.9	84	0.33	951.25	136.08	9.16	12.13	524.72	1631.18	0.68	19.98
2016-04-28 09:30:00	18.56	17.9	84	0.33	951.25	161.91	9.75	14.21	508.06	1576.18	0.68	16.78
2016-04-28 09:35:00	18.56	17.9	84	0.33	951.25	63.87	9.76	9.72	490	1547	0.68	10.76
2016-04-28 09:40:00	18.56	17.9	84	0.33	951.25	52.58	9.27	8.32	479.09	1599	0.7	7.78
2016-04-28 09:45:00	18.09	17.84	84	0.31	912.75	57.67	8.7	8.37	473	1628	0.71	6.12
2016-04-28 09:50:00	17.84	17.66	83.29	0.31	885.91	91.01	8.63	9.36	478.21	1604.92	0.7	7.81
2016-04-28 09:55:00	17.84	17.6	83	0.32	883.75	121.07	8.49	10.72	507.73	1610.87	0.68	13.1
2016-04-28 10:00:00	18	17.74	82.86	0.33	870.39	93.48	7.79	9.37	512	1613	0.68	13.82
2016-04-28 10:05:00	18.04	17.74	83.7	0.31	851.77	86.47	6.51	7.48	483.4	1626	0.7	8.04
2016-04-28 10:10:00	18.03	17.7	84.2	0.31	844.38	111.57	5.83	10.77	491.66	1642.89	0.7	9.44
2016-04-28 10:15:00	18.21	17.83	82.92	0.33	855.6	133	5.57	9.74	496	1648	0.7	10.22
2016-04-28 10:20:00	18.31	17.9	82.2	0.35	861.88	155.84	6.24	11.41	501.96	1585.47	0.68	13.4
2016-04-28 10:25:00	18.93	18.41	82.9	0.35	814.81	119.67	6.52	9.93	504	1564	0.68	14.49
2016-04-28 10:30:00	19.29	18.7	83.3	0.35	788.13	107.64	7.14	8.7	497.87	1577.02	0.68	11.28
2016-04-28 10:35:00	19.29	18.7	83.3	0.35	788.13	87.9	6.88	7.86	492.71	1619.66	0.7	8.28
2016-04-28 10:40:00	18.41	18.42	83.51	0.3	758.02	61.19	6.45	8.56	491.71	1629.08	0.7	7.78
2016-04-28 10:45:00	17.81	17.92	82.52	0.31	764.34	88.69	6.27	10.67	485.04	1654.08	0.71	6.1
2016-04-28 10:50:00	17.68	17.7	81.9	0.33	775	86.02	6.77	11.63	483.71	1657.21	0.71	5.84
2016-04-28 10:55:00	17.97	17.64	82.79	0.33	759.49	132.69	7.02	13.53	477.04	1638.87	0.71	5.85
2016-04-28 11:00:00	18.14	17.6	83.3	0.33	750.63	158.18	7.14	12.91	500.83	1573.31	0.68	12.9
2016-04-28 11:05:00	18.59	18.05	83.55	0.33	728.76	162.35	6.36	10.8	520	1557.48	0.67	15.3
2016-04-28 11:10:00	18.94	18.86	84.33	0.3	694.68	89.46	5.83	6.43	522.13	1559.88	0.67	15.32
2016-04-28 11:15:00	18.63	18.72	84.66	0.28	697.15	76.96	5.59	5.47	502.13	1672.38	0.7	7.1
2016-04-28 11:20:00	18.43	18.5	84.7	0.28	703.75	79.07	5.69	7.73	498.41	1687.55	0.7	5.83
2016-04-28 11:25:00	18.52	18.44	85.02	0.28	702.56	103.69	5.97	9.38	484.73	1631.02	0.7	6.3
2016-04-28 11:30:00	18.58	18.4	85.2	0.29	701.88	174.05	7.18	12.8	519	1622	0.68	12.75
2016-04-28 11:35:00	20.89	18.97	86.41	0.38	691.54	276.58	8.9	16.21	515.31	1593.64	0.68	15.33
2016-04-28 11:40:00	22.21	19.3	87.1	0.43	685.63	138.77	9.2	15.97	503	1499	0.66	23.92
2016-04-28 11:45:00	22.21	19.3	87.1	0.43	685.63	74.7	8.95	12.23	504.15	1536.12	0.67	20.03
2016-04-28 11:50:00	19.76	19.09	84.99	0.33	613.01	55.95	8.59	8.41	505.32	1659.62	0.7	6.71
2016-04-28 11:55:00	18.44	18.68	84.42	0.28	555.07	57.07	8.83	8.02	480	1656	0.71	3.73
2016-04-28 12:00:00	18.28	18.5	84.6	0.27	539.38	95.05	8.97	10.15	482.68	1648.24	0.71	4.22
2016-04-28 12:05:00	18.26	18.31	84.79	0.28	533.81	134.97	9.31	12.63	509.84	1561.86	0.67	10.32
2016-04-28 12:10:00	18.26	18.2	84.9	0.28	530.63	231.45	10.05	15.52	516	1518	0.66	15.1
2016-04-28 12:15:00	20.24	18.9	86.17	0.34	528.64	170.08	9.08	12.1	521.03	1523.53	0.66	15.24
2016-04-28 12:20:00	20.11	19.44	83.66	0.35	532.34	82.83	7.04	10.38	532.82	1571.16	0.66	13.52
2016-04-28 12:25:00	19.59	19.5	82.3	0.35	534.38	68.87	6.09	9.41	520	1697	0.69	4.94
2016-04-28 12:30:00	18.93	18.94	83.91	0.3	499.81	81.3	5.76	10.08	511.48	1665.77	0.69	5.78
2016-04-28 12:35:00	18.4	18.51	84.79	0.28	475.5	77.67	5.81	8.85	499	1620	0.69	7.01
2016-04-28 12:40:00	18.26	18.4	84.9	0.27	470	94.58	5.99	9.28	496.16	1640.68	0.7	5.77
2016-04-28 12:45:00	18.07	18.08	84.58	0.28	504.44	231.89	6.7	14.81	500.6	1635.17	0.69	8.68
2016-04-28 12:50:00	19.2	18.81	84.61	0.31	483.69	286.92	6.83	13.92	516	1571	0.67	17.12
2016-04-28 12:55:00	19.74	19.2	84.7	0.32	466.25	226.9	6.53	11.9	520.66	1580.68	0.67	15.39
2016-04-28 13:00:00	21.1	19.83	85.19	0.37	441.31	239.24	6.76	14.51	520.51	1577.37	0.67	11.19
2016-04-28 13:05:00	20.11	19.72	83.63	0.34	428.65	89.46	7.14	13.21	508	1547	0.67	9.57
2016-04-28 13:10:00	19.19	19.5	82.6	0.31	427.5	68.68	7.26	12.13	509.71	1568.81	0.68	8.42
2016-04-28 13:15:00	19.09	19.25	84.37	0.29	421.56	85.13	7.19	10.11	512	1598	0.68	6.88
2016-04-28 13:20:00	19.03	19.1	85.4	0.27	418.13	178.36	8.06	13.56	506.9	1619.04	0.69	7.12
2016-04-28 13:25:00	20.63	19.04	86.29	0.36	427.63	196.36	8.74	14.89	515.24	1555.27	0.67	12.37
2016-04-28 13:30:00	21.56	19	86.8	0.41	433.13	140.95	8.33	10.2	523	1503	0.65	15.89
2016-04-28 13:35:00	21.56	19	86.8	0.41	433.13	171.02	8.14	11.12	533.03	1574.98	0.66	13.16
2016-04-28 13:40:00	20.81	19.91	85.33	0.34	401.19	113.33	7.17	10.01	522.83	1605.92	0.67	7.82
2016-04-28 13:45:00	20.49	20.3	84.7	0.31	387.5	109.93	6.74	12.5	513	1595	0.68	5.85
2016-04-28 13:50:00	20.49	20.3	84.7	0.31	387.5	178.55	7.18	15.46	530.14	1590.56	0.67	9.99
2016-04-28 13:55:00	20.49	20.3	84.7	0.31	387.5	179.57	7.36	16.01	542.36	1560.32	0.65	12.52
2016-04-28 14:00:00	20.49	20.3	84.7	0.31	387.5	155.23	7.82	18.13	544	1541	0.65	12.62
2016-04-28 14:05:00	20.3	19.98	82.49	0.36	391.44	173.91	7.94	14.92	541.57	1587.77	0.66	11.17
2016-04-28 14:10:00	20.34	20.08	83.84	0.33	373.74	209.89	7.46	14.64	540	1618	0.67	10.24
2016-04-28 14:15:00	21.02	20.58	82.67	0.37	368.15	212.29	7.6	18.43	532.16	1525.69	0.65	14.46
2016-04-28 14:20:00	21.37	20.8	81.3	0.41	370	185.59	7.57	18.84	540.71	1554.59	0.65	11.68
2016-04-28 14:25:00	20.78	20.55	81.74	0.38	375.52	127.36	8.01	12.84	544	1569	0.65	10.53
2016-04-28 14:30:00	20.43	20.4	82	0.36	378.75	201.45	8.51	12.56	544	1617.57	0.66	10.14
2016-04-28 14:35:00	21.03	20.59	83.51	0.35	386.63	199.39	8.35	12.08	544	1634	0.67	10.01
2016-04-28 14:40:00	21.06	20.7	83.98	0.34	362.98	161.38	8.33	14.33	541.01	1551.06	0.65	12.11
2016-04-28 14:45:00	20.92	20.7	83.8	0.34	350.63	150.87	8.09	17.24	549.58	1603.99	0.66	11.34
2016-04-28 14:50:00	20.62	20.42	83.94	0.33	332.79	126.34	7.69	13.17	539.04	1602.55	0.66	9.34
2016-04-28 14:55:00	21.47	20.68	86.14	0.32	326.97	213.79	8.4	17.46	535	1598	0.67	8.73
2016-04-28 15:00:00	22.04	20.9	87.4	0.32	328.13	236.52	7.93	22.42	531.27	1505.31	0.65	15.39
2016-04-28 15:05:00	22.04	20.9	87.4	0.32	328.13	250.33	8.22	24.28	537.73	1447.12	0.63	19.72
2016-04-28 15:10:00	22.04	20.9	87.4	0.32	328.13	252.99	8.66	15.82	568.85	1517.3	0.63	15.1
2016-04-28 15:15:00	22.04	20.9	87.4	0.32	328.13	202.46	7.99	15.87	571.38	1512.25	0.62	15.33
2016-04-28 15:20:00	21.3	21.25	81.8	0.37	356.66	143.75	7.27	18.32	572	1511	0.62	15.38
2016-04-28 15:25:00	20.98	21.4	79.3	0.4	369.38	157.68	7.15	14.77	564.61	1541.65	0.63	13.32
2016-04-28 15:30:00	20.42	20.71	80.89	0.36	360.3	180.92	7.71	15.53	556.32	1576.09	0.65	11.01
2016-04-28 15:35:00	21.95	21.34	84.3	0.36	348.4	184.85	7.47	15.74	552.87	1564.33	0.63	15.1
2016-04-28 15:40:00	23	21.9	85.9	0.36	343.75	167.88	6.57	19.09	554.69	1502.51	0.62	15.33
2016-04-28 15:45:00	22.35	21.52	81.32	0.43	338.65	180.92	7	25.28	556.32	1576.09	0.62	15.38
2016-04-28 15:50:00	22.42	21.78	76.87	0.52	329.57	184.85	5.73	17.98	552.87	1564.33	0.63	13.32
2016-04-28 15:55:00	22.63	22	76.1	0.53	326.88	167.88	4.83	21.89	554.69	1502.51	0.65	11.01
2016-04-28 16:00:00	20.89	21.03	76.79	0.46	349.35	129	4.87	17.75	571	1589	0.64	8.65
2016-04-28 16:05:00	20.81	20.66	80.24	0.4	350.35	146.08	5.48	18.1	548.88	1580.55	0.65	9.37
2016-04-28 16:10:00	21.22	20.7	82.1	0.39	345	246.91	5.61	21.45	569.71	1508.88	0.62	15.15
2016-04-28 16:15:00	21.56	21.45	81.72	0.38	328.13	166.79	4.53	15.74	572	1501	0.62	15.78
2016-04-28 16:20:00	21.76	21.9	81.5	0.37	318.13	123.8	4.75	16.68	556.7	1511.63	0.63	12.69
2016-04-28 16:25:00	20.92	20.9	80.12	0.4	343.24	110.52	4.65	13.47	536	1526	0.65	8.51
2016-04-28 16:30:00	20.61	20.58	82.21	0.36	335.21	117.06	3.83	12.91	536	1526	0.65	8.51
2016-04-28 16:35:00	20.69	20.7	83.5	0.33	325	85.17	4.59	12.49	540	1547	0.65	5.37
2016-04-28 16:40:00	20.69	20.7	83.5	0.33	325	160.04	4.92	13.16	543.38	1549.31	0.65	5.7
2016-04-28 16:45:00	21.73	20.89	84.07	0.37	331.28	187.79	5.53	14.84	559.25	1560.66	0.64	7.4
2016-04-28 16:50:00	22.34	21	84.4	0.4	335	203.92	5.35	17.8	576	1605	0.64	19.23
2016-04-28 16:55:00	22.94	21.81	84.59	0.39	319.74	318.3	4.74	19.28	565.35	1586.07	0.64	14.84
2016-04-28 17:00:00	23.3	22.3	84.7	0.38	310.63	86.82	5.24	17.17	537.09	1529.72	0.65	5.09
2016-04-28 17:05:00	21.55	21.55	81.58	0.38	339.14	101.14	5.15	15.58	532	1510	0.65	6.31
2016-04-28 17:10:00	21.11	20.96	81.56	0.38	336.91	199.06	5.63	18.49	545.1	1535.11	0.64	9.43
2016-04-28 17:15:00	22.25	21.46	81.9	0.42	330.08	381.1	6.22	24.5	568	1579	0.64	14.89
2016-04-28 17:20:00	22.78	21.8	81.6	0.44	331.25	517.14	5.8	21.52	576.01	1573.54	0.63	11.68
2016-04-28 17:25:00	21.72	21.55	78.29	0.45	331.25	607.23	5.86	26.76	578.46	1569.03	0.63	6.81
2016-04-28 17:30:00	21.09	21.4	76.3	0.46	331.25	512.17	5.81	26.49	550.18	1590.55	0.65	8.85
2016-04-28 17:35:00	22	21.59	79.74	0.44	335.94	462.17	5.76	22.41	548.31	1612.43	0.66	9.55
2016-04-28 17:40:00	22.55	21.7	81.8	0.43	338.75	108.01	5.85	17.88	549.7	1614.51	0.66	9.24
2016-04-28 17:45:00	22.55	21.7	81.8	0.43	338.75	94.85	5.91	25.77	572	1595	0.64	3.61
2016-04-28 17:50:00	22.55	21.7	81.8	0.43	338.75	109.7	6.09	23.57	541.01	1637.71	0.67	5.25
2016-04-28 17:55:00	22.55	21.7	81.8	0.43	338.75	107.38	6.23	22.24	535	1646	0.67	5.57
2016-04-28 18:00:00	22.55	21.7	81.8	0.43	338.75	108.51	6.01	19.13	533.33	1637.63	0.67	5.56
2016-04-28 18:05:00	22.55	21.7	81.8	0.43	338.75	119.15	6.43	20.1	536.63	1638.18	0.67	5.55
2016-04-28 18:10:00	22.55	21.7	81.8	0.43	338.75	129.7	5.94	17.2	538	1639	0.67	5.54
2016-04-28 18:15:00	21.38	21.45	81.24	0.38	342.66	81.7	5.52	15.85	539.45	1641.9	0.67	4.26
2016-04-28 18:20:00	20.09	20.54	80.28	0.36	375.08	76.4	5.42	13.37	540	1643	0.67	3.78
2016-04-28 18:25:00	19.83	20.2	80	0.37	388.75	81.9	5.76	11.74	534.2	1632.85	0.67	5.07
2016-04-28 18:30:00	20.23	20.2	80.82	0.38	377.2	90.54	5.68	12.3	532	1672.55	0.68	5.63
2016-04-28 18:35:00	20.39	20.45	81.76	0.36	363.71	84.5	5.47	10.33	532	1681	0.68	5.64
2016-04-28 18:40:00	20.38	20.6	82.1	0.34	358.75	69.42	4.59	9.33	532	1645.78	0.68	5.58
2016-04-28 18:45:00	20.96	20.66	82.47	0.37	368.08	66.46	4.4	8.62	538.48	1644.94	0.67	5.01
2016-04-28 18:50:00	20.43	20.43	83.04	0.34	377.59	69.95	4.16	9.26	544	1650	0.67	4.52
2016-04-28 18:55:00	20.02	20.3	83.2	0.31	379.38	64.09	4.17	8.8	526.73	1661.51	0.68	5.54
2016-04-28 19:00:00	20.01	20.3	83.61	0.3	393.04	53.54	3.91	7.21	525.8	1654.39	0.68	3.77
2016-04-28 19:05:00	19.41	19.74	83.24	0.3	394.71	52.47	3.61	6.07	526	1648.52	0.68	3.29
2016-04-28 19:10:00	19.04	19.4	82.9	0.3	391.88	44.14	3.21	7.61	510.16	1593.52	0.68	2.86
2016-04-28 19:15:00	19	19.28	83.15	0.3	383.71	46.42	2.89	7.88	508	1585.89	0.68	2.78
2016-04-28 19:20:00	18.97	19.2	83.3	0.3	378.75	21.47	2.16	6.63	508	1584.1	0.68	2.48
2016-04-28 19:25:00	18.97	19.2	83.3	0.3	378.75	5.56	2.35	4.72	508	1583	0.68	2.29
2016-04-28 19:30:00	18.49	18.79	82.48	0.31	421.89	4.38	1.81	6.31	508	1583	0.68	2.29
2016-04-28 19:35:00	18.28	18.6	82.1	0.31	441.88	4	1.44	5.83	508	1583	0.68	2.29
2016-04-28 19:40:00	17.93	18.19	82.1	0.31	457.68	3.3	1.19	5.32	471.74	1718.26	0.72	0.69
2016-04-28 19:45:00	17.54	17.63	81.1	0.34	462.67	3	0.84	6.84	456	1777	0.74	0
2016-04-28 19:50:00	17.39	17.4	80.5	0.35	461.25	2.31	0.48	7.87	456	1777	0.74	0
2016-04-28 19:55:00	17.42	17.4	80.81	0.34	486.14	2	0.26	7.61	456	1777	0.74	0
2016-04-28 20:00:00	17.43	17.4	81	0.34	501.25	1.47	-0.01	5.15	456	1777	0.74	0
2016-04-28 20:05:00	17.57	17.59	81.12	0.34	487.29	1	0.09	6.2	442.68	1814.6	0.76	0
2016-04-28 20:10:00	17.66	17.7	81.2	0.34	478.75	0.98	-0.21	5.08	439	1825	0.76	0
2016-04-28 20:15:00	17.66	17.82	80.33	0.35	490.36	0.14	-0.18	7.14	439	1825	0.76	0
2016-04-28 20:20:00	17.66	17.9	79.8	0.35	497.5	0	-0.2	7.61	439	1825	0.76	0
2016-04-28 20:25:00	17.61	17.78	79.74	0.36	509.11	0	-0.13	7.07	428.25	1845.78	0.77	0
2016-04-28 20:30:00	17.58	17.7	79.7	0.36	516.25	0	-0.21	5.88	424	1854	0.77	0
2016-04-28 20:35:00	17.5	17.64	80.26	0.35	524.77	0	-0.17	4.77	424	1854	0.77	0
2016-04-28 20:40:00	17.22	17.46	80.6	0.33	540.61	1.5	-0.03	4.75	424	1854	0.77	0
2016-04-28 20:45:00	17.11	17.4	80.6	0.33	545.63	1.68	0.03	5.5	422.71	1854	0.77	0
2016-04-28 20:50:00	16.9	17.13	80.4	0.33	553.27	1.28	0.05	5.59	421.1	1854	0.77	0
2016-04-28 20:55:00	16.72	16.75	80.61	0.34	556.88	0.66	0.14	5.41	420	1854	0.77	0
2016-04-28 21:00:00	16.68	16.6	80.8	0.34	556.88	0.15	0.38	5.71	420	1854	0.77	0
2016-04-28 21:05:00	16.46	16.41	81.11	0.33	552.23	0.54	0.4	5.87	420	1854	0.77	0
2016-04-28 21:10:00	16.33	16.3	81.3	0.32	549.38	0.93	0.43	5.83	420	1854	0.77	0
2016-04-28 21:15:00	16.17	16.11	81.73	0.32	583.44	0.06	0.54	5.46	419.06	1845.55	0.77	0
2016-04-28 21:20:00	16.08	15.93	81.86	0.32	594.61	0.12	0.52	5.36	419	1845	0.77	0
2016-04-28 21:25:00	16.08	15.9	81.8	0.32	590	0.97	0.43	5.31	419	1845	0.77	0
2016-04-28 21:30:00	16.06	15.9	81.39	0.33	597.64	1	0.32	5.42	419.42	1842.91	0.77	0
2016-04-28 21:35:00	16.12	15.96	81.01	0.33	601.25	1	0.3	5.14	419.85	1840.73	0.77	0
2016-04-28 21:40:00	16.18	16	80.9	0.34	601.25	1	0.19	5.79	420	1840	0.77	0
2016-04-28 21:45:00	16.18	16	80.9	0.34	601.25	1	0.08	5.25	420	1840	0.77	0
2016-04-28 21:50:00	16.25	16.2	79.82	0.35	627.41	0.59	0.11	6.42	420	1840	0.77	0
2016-04-28 21:55:00	16.29	16.3	79.3	0.36	640	0.16	0.14	6.95	420	1840	0.77	0
2016-04-28 22:00:00	16.31	16.3	78.69	0.37	636.2	0	0.11	6.58	420	1840	0.77	0
2016-04-28 22:05:00	16.33	16.3	78.4	0.37	634.38	0	0.19	6.42	420	1840	0.77	0
2016-04-28 22:10:00	16.33	16.3	78.4	0.37	634.38	0	0.17	6.95	420	1840	0.77	0
2016-04-28 22:15:00	16.37	16.3	78.03	0.38	657.5	0	0.09	6.43	420	1840	0.77	0
2016-04-28 22:20:00	16.4	16.3	77.8	0.39	671.88	0	-0.01	6.67	419.49	1839.49	0.77	0
2016-04-28 22:25:00	16.38	16.24	77.74	0.39	674.96	0	0.04	6.64	419	1839	0.77	0
2016-04-28 22:30:00	16.36	16.2	77.7	0.39	676.88	0	0.05	6.65	419	1839	0.77	0
2016-04-28 22:35:00	16.36	16.2	77.7	0.39	676.88	0	-0.01	6.34	419	1839	0.77	0
2016-04-28 22:40:00	16.24	16.2	77.7	0.38	696.7	0	-0.12	6.56	419	1839	0.77	0
2016-04-28 22:45:00	16.27	16.2	77.82	0.38	724.75	0	-0.09	6.69	419.13	1839	0.77	0
2016-04-28 22:50:00	16.33	16.2	77.9	0.39	736.25	0	-0.1	6.91	419.97	1839	0.77	0
2016-04-28 22:55:00	16.28	16.2	77.84	0.38	718.91	0	-0.16	5.87	420	1839	0.77	0
2016-04-28 23:00:00	16.25	16.2	77.8	0.38	708.13	0	-0.12	6.43	420	1839	0.77	0
2016-04-28 23:05:00	16.26	16.14	78.11	0.38	723.93	0	-0.06	5.08	420	1839	0.77	0
2016-04-28 23:10:00	16.48	16.37	78.71	0.37	718.98	0	0.05	6.17	420	1839	0.77	0
2016-04-28 23:15:00	16.28	16.25	78.22	0.38	731.86	0	0.19	6.28	420	1839	0.77	0
2016-04-28 23:20:00	16.08	16.1	77.8	0.38	744.38	0	0.31	7.17	420	1839	0.77	0
2016-04-28 23:25:00	16.06	16.04	77.74	0.38	745.14	0	0.48	7.47	420	1839	0.77	0
2016-04-28 23:30:00	16.04	16	77.7	0.38	745.63	0	0.59	6.11	420	1839	0.77	0
2016-04-28 23:35:00	16.06	16.06	77.7	0.38	771.33	0	0.6	5.41	420	1840.5	0.77	0
2016-04-28 23:40:00	16.36	16.44	78.17	0.37	790.85	0	0.73	6.63	420	1841	0.77	0
2016-04-28 23:45:00	16.51	16.6	78.4	0.37	792.5	1.17	1.03	6.18	420	1841	0.77	0
2016-04-28 23:50:00	16.27	16.33	78.06	0.37	794.6	1.51	1.1	6.31	420	1841	0.77	0
2016-04-28 23:55:00	16.02	16.02	77.96	0.37	800.61	0.04	1.1	6.31	420.05	1841.04	0.77	0
2016-04-29	15.93	15.9	78	0.37	803.75	0.76	0.88	6.41	421.13	1841.76	0.77	0
2016-04-29 00:05:00	15.97	15.96	77.33	0.39	802.22	1.47	0.65	6.9	422.21	1842.47	0.77	0
2016-04-29 00:10:00	15.99	16	76.9	0.39	801.25	1.38	0.53	5.78	423	1843	0.77	0
2016-04-29 00:15:00	16.24	16.31	76.96	0.39	800.1	0	0.46	5.35	422.2	1841.93	0.77	0
2016-04-29 00:20:00	16.55	16.7	77.07	0.39	809.79	0	0.28	5.28	420.17	1839.23	0.77	0
2016-04-29 00:25:00	16.63	16.8	77.1	0.39	815	0	0.28	5.04	420	1839	0.77	0
2016-04-29 00:30:00	16.65	16.8	78.03	0.38	820	0	0.24	4.67	420	1839	0.77	0
2016-04-29 00:35:00	16.58	16.68	79.11	0.36	843.13	0	0.02	4.8	420	1839	0.77	0
2016-04-29 00:40:00	16.53	16.6	79.5	0.35	856.25	0	0.08	6.06	420	1841.12	0.77	0
2016-04-29 00:45:00	21.28	16.29	79.19	0.67	847.08	0	0.34	5.16	420	1839	0.77	0
2016-04-29 00:50:00	18.67	15.9	78.2	0.54	864.17	0	0.44	5.14	420	1839	0.77	0
2016-04-29 00:55:00	15.86	15.8	77.8	0.38	875.63	0	0.36	6.02	420	1839	0.77	0
2016-04-29 01:00:00	15.92	15.93	76.94	0.39	850.37	0	0.32	7.27	420	1841.12	0.77	0
2016-04-29 01:05:00	16.19	16.43	75.59	0.41	868.68	0.91	0.5	5.22	420	1842.34	0.77	0
2016-04-29 01:10:00	16.34	16.7	75	0.41	888.75	0.25	0.66	4.81	420	1837.77	0.77	0
2016-04-29 01:15:00	16.34	16.7	75	0.41	888.75	0	0.76	5.27	420	1836	0.77	0
2016-04-29 01:20:00	16.34	16.7	75	0.41	888.75	0	0.82	4.65	420	1836	0.77	0
2016-04-29 01:25:00	16.55	16.76	76.76	0.39	882.29	0.87	2.47	4.64	420	1835.87	0.77	0
2016-04-29 01:30:00	16.54	16.67	78.63	0.36	878.95	0.45	2.29	4.86	420	1835.45	0.77	0
2016-04-29 01:35:00	16.48	16.6	79	0.36	879.38	0.03	2.44	5.1	420	1835.03	0.77	0
2016-04-29 01:40:00	16.11	16.14	78.47	0.37	895.11	0	2.68	5.3	420	1835	0.77	0
2016-04-29 01:45:00	15.89	15.78	78.08	0.38	901.98	0	2.68	6.42	420	1835	0.77	0
2016-04-29 01:50:00	15.86	15.7	78	0.38	901.25	0	2.66	6.07	420	1835	0.77	0
2016-04-29 01:55:00	16.03	16	76.91	0.39	914.56	0	2.56	5.12	421	1836	0.77	0
2016-04-29 02:00:00	16.34	16.66	75.74	0.4	925.61	0	2.44	4.87	421	1836	0.77	0
2016-04-29 02:05:00	16.44	16.9	75.5	0.4	926.88	0	2.39	5	421	1836	0.77	0
2016-04-29 02:10:00	16.57	16.9	76.83	0.39	942.61	0	0.68	4.76	421	1836	0.77	0
2016-04-29 02:15:00	16.59	16.78	78.11	0.37	927.81	0	0.59	4.75	421	1835.55	0.77	0
2016-04-29 02:20:00	16.55	16.7	78.5	0.37	913.13	0	0.47	7.02	421	1833	0.77	0
2016-04-29 02:25:00	16.16	16.27	78.32	0.37	925.67	0	0.5	5.78	421	1833	0.77	0
2016-04-29 02:30:00	15.91	16	78.2	0.36	933.75	0	0.65	5.69	421	1833	0.77	0
2016-04-29 02:35:00	15.84	15.82	78.32	0.37	940.97	0	0.62	6.55	421	1833	0.77	0
2016-04-29 02:40:00	15.89	15.83	77.41	0.39	939.83	0	0.71	5.66	421.23	1832.77	0.77	0
2016-04-29 02:45:00	15.93	15.9	76.9	0.39	936.88	0	0.9	5.48	421.94	1832.06	0.77	0
2016-04-29 02:50:00	15.93	15.9	76.9	0.39	936.88	0	1.07	5.07	422	1832	0.77	0
2016-04-29 02:55:00	16.33	16.51	77.14	0.38	943.31	0	1.09	4.54	422	1832	0.77	0
2016-04-29 03:00:00	16.59	16.9	77.3	0.38	947.5	0	1.09	4.69	421.58	1831.15	0.77	0
2016-04-29 03:05:00	16.56	16.84	78.09	0.37	966.42	0	1.11	6.04	420.08	1828.16	0.77	0
2016-04-29 03:10:00	16.55	16.8	78.6	0.36	978.75	0	1.18	4.97	422	1832	0.77	0
2016-04-29 03:15:00	16.1	16.26	78.54	0.36	970.8	0	1.28	6.29	422	1832	0.77	0
2016-04-29 03:20:00	15.8	15.83	78.24	0.37	965.21	0	1.32	6.29	421.58	1831.15	0.77	0
2016-04-29 03:25:00	15.8	15.8	78.1	0.37	965	0	1.13	6.97	420.08	1828.16	0.77	0
2016-04-29 03:30:00	15.94	15.93	76.98	0.39	960.89	0.55	0.89	5.52	423	1826	0.77	0
2016-04-29 03:35:00	16.01	16	76.4	0.4	958.75	1.55	0.82	5.47	423	1826	0.77	0
2016-04-29 03:40:00	16.01	16	76.4	0.4	958.75	1.33	0.74	5.19	423	1826	0.77	0
2016-04-29 03:45:00	17.88	16.55	77.01	0.48	986.76	0.1	0.76	4.85	423	1826	0.77	0
2016-04-29 03:50:00	17.52	16.7	78.52	0.43	1011.99	0	0.8	5.36	423	1826	0.77	0
2016-04-29 03:55:00	16.7	16.6	79.1	0.37	1015.63	1.33	0.71	7.43	423	1826	0.77	0
2016-04-29 04:00:00	16.12	16.21	78.71	0.36	1029.61	0.1	0.83	5.98	423	1826	0.77	0
2016-04-29 04:05:00	15.74	15.82	78.74	0.35	1021.74	0	0.87	6.43	423	1826	0.77	0
2016-04-29 04:10:00	15.69	15.7	78.9	0.35	1011.88	0	1.05	6.81	423	1826	0.77	0
2016-04-29 04:15:00	15.79	15.82	77.69	0.37	1019.05	0	1.1	6.24	423.36	1825.64	0.77	0
2016-04-29 04:20:00	15.86	15.9	76.9	0.39	1023.75	0	1.02	6.05	423.8	1825.2	0.77	0
2016-04-29 04:25:00	16.2	16.44	75.88	0.4	1014.33	0	1.16	5.56	424	1825	0.77	0
2016-04-29 04:30:00	16.54	16.93	76.05	0.4	1002.81	0	1.37	5.82	424	1825	0.77	0
2016-04-29 04:35:00	16.61	17	76.5	0.39	1000	0	1.54	4.95	423.26	1821.29	0.77	0
2016-04-29 04:40:00	16.36	16.74	77.42	0.37	1001.64	0	1.53	7.19	423	1820	0.77	0
2016-04-29 04:45:00	15.94	16.06	78.74	0.35	1005.14	0	1.3	7.51	423	1820	0.77	0
2016-04-29 04:50:00	15.74	15.7	79.3	0.35	1006.88	0	1.1	7.77	423	1820	0.77	0
2016-04-29 04:55:00	15.62	15.76	78.22	0.36	1040.03	0	1.17	8.12	423	1820	0.77	0
2016-04-29 05:00:00	15.98	16.19	76.78	0.38	1036.53	0	1.31	6.36	423	1820	0.77	0
2016-04-29 05:05:00	16.21	16.4	76.4	0.4	1023.13	0	1.36	5.55	423	1820	0.77	0
2016-04-29 05:10:00	16.48	16.73	76.4	0.4	1044.39	0	1.44	5.6	424	1818	0.77	0
2016-04-29 05:15:00	16.32	16.66	77.12	0.38	1040.56	0	1.5	7.46	424	1818	0.77	0
2016-04-29 05:20:00	16.12	16.5	77.6	0.36	1030.63	0	1.35	7.78	424	1818	0.77	0
2016-04-29 05:25:00	15.94	16.2	77.9	0.36	1019.7	0	1.23	7.85	428	1832	0.77	0
2016-04-29 05:30:00	15.82	16	78.1	0.36	1012.5	0	1.17	8.26	428	1832	0.77	0
2016-04-29 05:35:00	16.03	16.3	76.35	0.39	1029.08	0	1.35	7.51	428	1832	0.77	0
2016-04-29 05:40:00	16.62	17.02	73.96	0.43	1032.23	0	1.3	7	428	1832	0.77	0
2016-04-29 05:45:00	16.85	17.3	73.3	0.45	1028.13	0	1.19	6.43	428.13	1832.73	0.77	0
2016-04-29 05:50:00	17.34	17.89	73.17	0.45	1036.3	0	1.29	6.11	431.47	1851.07	0.77	0
2016-04-29 05:55:00	17.6	18.2	73.1	0.46	1040.63	0	1.16	6.45	428	1832	0.77	0
2016-04-29 06:00:00	17.6	18.2	73.1	0.46	1040.63	0	1.13	6.38	428	1832	0.77	0
2016-04-29 06:05:00	17.83	18.56	74.42	0.43	1045.13	0	1.25	6.41	428	1832	0.77	0
2016-04-29 06:10:00	17.98	18.8	75.3	0.41	1048.13	0	1.38	6.31	428.13	1832.73	0.77	0
2016-04-29 06:15:00	18.04	18.68	76.92	0.39	1027.5	0	1.59	6.37	431.47	1851.07	0.77	0
2016-04-29 06:20:00	17.87	18.34	78.52	0.37	1006.03	3.56	1.53	9.72	444	1868	0.76	0
2016-04-29 06:25:00	17.47	17.78	79.1	0.36	1013.5	3.65	1.45	10.15	444	1868	0.76	0
2016-04-29 06:30:00	17.28	17.5	79.3	0.36	1021.25	4.6	1.55	9.13	444	1868	0.76	0
2016-04-29 06:35:00	17.29	17.44	79	0.37	1025.38	5	1.57	8.64	454.4	1832.25	0.75	0.18
2016-04-29 06:40:00	17.3	17.4	78.8	0.37	1028.13	5	1.55	7.74	460	1813	0.75	0.28
2016-04-29 06:45:00	17.3	17.4	78.8	0.37	1028.13	5	1.48	6.07	460	1813	0.75	0.28
2016-04-29 06:50:00	17.62	17.86	78.8	0.37	1012.69	10.22	1.44	5.93	460	1813	0.75	0.28
2016-04-29 06:55:00	17.79	18.1	78.8	0.37	1004.38	12.72	1.63	7.82	462.15	1805.12	0.74	0.41
2016-04-29 07:00:00	17.84	18.1	79.26	0.36	1027.94	14.7	1.57	8.19	469	1780	0.74	0.83
2016-04-29 07:05:00	17.98	18.04	80.82	0.35	1023.38	11.2	1.74	7.04	469	1780	0.74	0.83
2016-04-29 07:10:00	18.05	18	81.7	0.34	1011.88	15.65	2.17	8.44	469	1780	0.74	0.83
2016-04-29 07:15:00	17.53	17.64	80.92	0.34	999.5	24.25	2.35	7.42	469	1780	0.74	0.83
2016-04-29 07:20:00	17.19	17.4	80.4	0.34	991.25	24.14	2.3	6.42	497.83	1737.22	0.71	2.29
2016-04-29 07:25:00	17.27	17.1	82.14	0.33	974.75	6.12	2.34	5.73	500	1734	0.71	2.4
2016-04-29 07:30:00	17.75	17.68	82.46	0.32	981.63	6.95	2.38	4.8	500	1734	0.71	2.4
2016-04-29 07:35:00	17.98	18.1	82	0.32	991.25	9	2.49	4.12	500	1734	0.71	2.4
2016-04-29 07:40:00	18.01	18.29	82.32	0.31	982.37	9	2.6	3.01	500	1734	0.71	2.4
2016-04-29 07:45:00	18.12	18.34	83.58	0.29	968.91	10.52	3.05	4.01	474.09	1746.96	0.73	1.2
2016-04-29 07:50:00	18.18	18.3	84.3	0.28	963.13	25.69	3.93	5.06	466	1751	0.73	0.83
2016-04-29 07:55:00	17.65	17.82	82.63	0.3	898.92	56.5	4.38	6.6	466	1751	0.73	0.83
2016-04-29 08:00:00	17.3	17.5	81.5	0.32	855.63	71.79	4.73	9.09	466	1751	0.73	0.83
2016-04-29 08:05:00	17.3	17.5	81.5	0.32	855.63	53.34	5.12	8.27	497.05	1705.12	0.71	2.75
2016-04-29 08:10:00	17.77	17.5	82.86	0.32	814.86	65.46	5.78	9.15	556	1618	0.66	6.4
2016-04-29 08:15:00	18.48	17.86	83	0.35	807.06	91.98	6.45	10.01	564.49	1561.23	0.64	20.93
2016-04-29 08:20:00	18.78	18.1	82.6	0.36	816.88	102.63	7.04	10.56	572	1511	0.62	33.79
2016-04-29 08:25:00	18.78	18.1	82.6	0.36	816.88	108.55	7.54	9.93	570.41	1527.45	0.63	21.26
2016-04-29 08:30:00	18.78	18.1	82.6	0.36	816.88	104.99	7.62	9.72	579.37	1537.63	0.62	13.96
2016-04-29 08:35:00	19.53	19.06	82.84	0.35	778.06	92.88	7.1	8.16	579.51	1557.88	0.63	13.74
2016-04-29 08:40:00	20.17	19.83	83.45	0.34	734.52	97	6.84	8.85	572	1579	0.64	10.76
2016-04-29 08:45:00	20.24	19.9	83.7	0.34	725	126.94	7.05	9.61	578.37	1563.61	0.63	12.24
2016-04-29 08:50:00	20.68	20.16	84.15	0.34	704.41	166.47	7.46	10.43	584	1550	0.62	13.56
2016-04-29 08:55:00	20.92	20.3	84.4	0.35	693.13	174.05	8.09	10.71	581.68	1554.63	0.63	12.79
2016-04-29 09:00:00	20.92	20.3	84.4	0.35	693.13	247.63	9.15	9.33	584.99	1563.62	0.63	12.94
2016-04-29 09:05:00	21.45	20.48	82.85	0.4	651.51	431.18	9.58	12.2	588	1567	0.62	13.35
2016-04-29 09:10:00	21.82	20.6	81.8	0.44	623.13	406.32	9.77	14.43	602.61	1481.53	0.59	31.44
2016-04-29 09:15:00	21.74	20.66	81.39	0.44	597.98	289.04	10.32	17.9	608	1450	0.58	38.11
2016-04-29 09:20:00	21.44	20.57	80.59	0.44	536	484.32	10.82	16.64	608	1314.85	0.54	67.75
2016-04-29 09:25:00	21.18	20.62	80.48	0.42	475.13	486.03	11.24	19.07	566.55	1397.8	0.59	23.68
2016-04-29 09:30:00	21.11	20.7	80.6	0.41	450.63	314.64	11.6	18.23	559	1422	0.61	13.66
2016-04-29 09:35:00	21.11	20.7	80.6	0.41	450.63	452.95	12.04	19.15	565.73	1471.66	0.62	12.68
2016-04-29 09:40:00	21.11	20.7	80.6	0.41	450.63	528.57	11.81	19.56	593.93	1402.4	0.58	28.93
2016-04-29 09:45:00	21.52	21	79.77	0.44	418.45	660.83	11.03	21.83	604	1373	0.56	35.08
2016-04-29 09:50:00	21.5	21.14	79.46	0.44	387.88	615.52	10.59	22.18	596.85	1382.53	0.57	45.1
2016-04-29 09:55:00	21.33	21.1	79.6	0.43	383.13	599.69	10.44	25.09	589.09	1426.34	0.59	38.25
2016-04-29 10:00:00	21.41	20.85	80.24	0.43	392.29	634.27	10.01	23.76	587.76	1436.31	0.59	35.42
2016-04-29 10:05:00	21.46	20.7	80.6	0.43	397.5	568.44	9.87	24.56	583.6	1477.15	0.6	16.38
2016-04-29 10:10:00	21.46	20.7	80.6	0.43	397.5	457.88	9.48	25.03	583.38	1483.66	0.61	13.67
2016-04-29 10:15:00	21.46	20.7	80.6	0.43	397.5	208.71	9.18	24.16	590.04	1495.33	0.61	14.02
2016-04-29 10:20:00	21.46	20.7	80.6	0.43	397.5	162.14	8.34	20.29	596	1513	0.61	13.64
2016-04-29 10:25:00	21.44	20.58	79.36	0.46	373.83	164.64	8.01	21.64	596	1513	0.61	13.64
2016-04-29 10:30:00	21.51	20.69	79.14	0.47	351.92	159	7.55	23.42	599.95	1525.52	0.61	14.08
2016-04-29 10:35:00	21.56	20.8	79.5	0.46	348.75	159	7.53	23.78	599.12	1534.69	0.61	13.77
2016-04-29 10:40:00	21.28	20.48	78.74	0.47	361.5	163.11	7.32	27.47	598.78	1536.27	0.61	13.73
2016-04-29 10:45:00	21.65	20.54	77.71	0.51	381.32	165.27	7.06	23.08	595	1541	0.61	13.81
2016-04-29 10:50:00	22.01	20.7	77.3	0.53	390	269.76	6.66	23.49	595	1542.14	0.61	13.67
2016-04-29 10:55:00	22.01	20.7	77.3	0.53	390	693.95	6.6	24.09	595.27	1548.55	0.62	13.05
2016-04-29 11:00:00	22.01	20.7	77.3	0.53	390	697.83	6.29	23.68	596	1550	0.62	13.39
2016-04-29 11:05:00	22.01	20.7	77.3	0.53	390	605.08	6.38	22.23	597.37	1551.1	0.61	13.31
2016-04-29 11:10:00	22.01	20.7	77.3	0.53	390	598.58	6.07	23.13	601.48	1556.38	0.61	13.15
2016-04-29 11:15:00	21.64	20.11	74.06	0.6	374.17	482.38	6.24	28.55	604	1569	0.62	13.38
2016-04-29 11:20:00	21.39	19.7	71.8	0.65	363.13	191.37	6.01	26.31	603.53	1568.84	0.62	13.35
2016-04-29 11:25:00	20.93	19.46	71.33	0.64	356.5	198.89	5.98	29.04	602.36	1565.01	0.62	13.15
2016-04-29 11:30:00	20.62	19.3	71	0.64	351.88	246.37	5.94	23.21	606	1557	0.61	13.06
2016-04-29 11:35:00	20.75	19.65	68.64	0.67	352.61	300.8	6.15	28.1	604.38	1560.24	0.61	13.09
2016-04-29 11:40:00	20.86	19.9	70.48	0.63	353.13	184	6.15	26.34	600	1569	0.62	13.2
2016-04-29 11:45:00	20.86	19.9	72.5	0.59	353.13	181.9	6.57	25.74	601.2	1571.7	0.62	13.13
2016-04-29 11:50:00	20.6	19.71	73.77	0.56	351.54	179.4	6.34	21.17	604.53	1575.07	0.62	13
2016-04-29 11:55:00	20.58	19.48	71.61	0.61	358.72	184.85	6.55	26.79	605.75	1568.4	0.61	13.09
2016-04-29 12:00:00	20.68	19.4	69.6	0.66	364.38	182.45	6.31	20.61	603.34	1587.42	0.62	13.25
2016-04-29 12:05:00	21.09	19.87	68.78	0.68	369.53	179.08	6.31	22.49	603.08	1590.08	0.62	13.25
2016-04-29 12:10:00	21.39	20.2	68.2	0.7	373.13	179.92	6.31	22.69	603.92	1590.92	0.62	13.05
2016-04-29 12:15:00	21.31	20.32	68.73	0.68	360.61	183.58	6.04	13.58	603.33	1587.25	0.62	13.06
2016-04-29 12:20:00	21.26	20.4	69.1	0.66	351.88	189.42	6.02	30.22	596.67	1549.75	0.61	13.34
2016-04-29 12:25:00	21.26	20.4	69.1	0.66	351.88	179.97	6.12	35.09	596	1573	0.62	13.04
2016-04-29 12:30:00	21.26	20.4	69.1	0.66	351.88	189.97	5.92	39.29	596	1573	0.62	13.04
2016-04-29 12:35:00	20.32	19.93	62.8	0.75	357.4	198.12	6.26	33.56	628	1635	0.62	14.32
2016-04-29 12:40:00	19.66	19.6	58.4	0.81	361.25	203.34	5.81	19.76	617.11	1599.73	0.61	14.04
2016-04-29 12:45:00	19.43	19.6	56.99	0.82	357.57	336.97	5.93	31.07	607	1567	0.61	13.78
2016-04-29 12:50:00	19.77	19.85	57.89	0.81	350.66	845.03	5.87	31.3	584	1556	0.62	11.71
2016-04-29 12:55:00	20.06	20	59	0.8	348.13	886.11	5.94	37.57	593.71	1552.93	0.62	12.75
2016-04-29 13:00:00	21.47	20.38	62.71	0.8	348.13	853.93	6.18	27.56	607.45	1559.93	0.61	13.9
2016-04-29 13:05:00	21.69	20.42	64.26	0.78	351.42	790.64	6.37	34.89	616	1579	0.61	14.18
2016-04-29 13:10:00	21.26	20.3	63.8	0.77	353.75	512.05	6.15	24.94	611.93	1569.51	0.61	14.03
2016-04-29 13:15:00	20.51	20.01	63.1	0.75	365.47	235.09	6.32	29.64	601.17	1548.68	0.61	13.65
2016-04-29 13:20:00	19.98	19.8	62.6	0.74	373.75	540.09	6.22	20.85	593	1542	0.62	13.39
2016-04-29 13:25:00	19.93	20.09	57.68	0.82	360.56	595.71	6.53	27.91	597.01	1549.16	0.61	13.11
2016-04-29 13:30:00	19.89	20.3	54.2	0.88	351.25	280.76	6.95	30.88	607	1567	0.61	12.41
2016-04-29 13:35:00	19.89	20.3	54.2	0.88	351.25	237.39	6.86	27.63	607.81	1562.96	0.61	12
2016-04-29 13:40:00	19.89	20.3	54.2	0.88	351.25	212.48	6.96	32.51	618.58	1571.17	0.61	11.5
2016-04-29 13:45:00	20.03	20.48	61.53	0.73	345.39	198.73	7.08	27.12	623	1575	0.6	11.33
2016-04-29 13:50:00	20.13	20.6	66.7	0.63	341.25	190.15	6.82	28.04	621.04	1561.3	0.6	11.51
2016-04-29 13:55:00	20.13	20.6	66.7	0.63	341.25	185.16	7.06	21.61	619.57	1548.59	0.6	11.62
2016-04-29 14:00:00	20.13	20.6	66.7	0.63	341.25	202.56	6.95	24.16	624	1561	0.6	11.03
2016-04-29 14:05:00	20.13	20.6	66.7	0.63	341.25	212.53	7.25	18.91	624.96	1556.91	0.6	11.32
2016-04-29 14:10:00	20.13	20.6	66.7	0.63	341.25	230.63	7.42	21.69	628.42	1542.85	0.59	12.34
2016-04-29 14:15:00	20.13	20.6	66.7	0.63	341.25	238.6	7.21	28.03	632	1533	0.59	13.22
2016-04-29 14:20:00	20.13	20.6	66.7	0.63	341.25	252.61	7.72	29.32	631.52	1534.6	0.59	13.28
2016-04-29 14:25:00	20.69	20.72	70.98	0.58	325.13	330.65	7.58	25.1	628.76	1544.96	0.59	13.67
2016-04-29 14:30:00	21.09	20.8	74	0.54	313.75	675.83	7.62	24.42	628	1551	0.6	14.06
2016-04-29 14:35:00	20.39	20.39	61.67	0.76	333.48	617.23	7.84	29.29	621.87	1547.93	0.6	13.96
2016-04-29 14:40:00	20.24	20.41	60.09	0.78	342.81	253.1	8.11	22.81	612	1543	0.6	13.8
2016-04-29 14:45:00	20.45	20.6	64.4	0.7	340	180.27	7.97	21.8	619.67	1549.52	0.6	12.53
2016-04-29 14:50:00	20.3	20.35	65.34	0.68	343.52	148.05	7.64	19.35	635.58	1560.98	0.59	10.23
2016-04-29 14:55:00	19.88	20.08	67.65	0.62	355.1	97.83	7.72	14.92	643	1563	0.59	9.71
2016-04-29 15:00:00	19.64	20	68.9	0.58	361.88	74.48	7.28	16.07	630.33	1578.6	0.6	8.08
2016-04-29 15:05:00	20.17	20.29	73.1	0.52	353.49	92.3	6.86	11.64	604	1575.35	0.62	5.57
2016-04-29 15:10:00	20.54	20.5	76.1	0.48	347.5	93.08	6.53	5.39	604	1518	0.6	7
2016-04-29 15:15:00	20.54	20.5	76.1	0.48	347.5	87.97	6.17	8.81	613.68	1555.28	0.61	6.93
2016-04-29 15:20:00	20.54	20.5	79.73	0.4	351.41	123.57	5.91	11.37	624	1595	0.61	6.85
2016-04-29 15:25:00	20.54	20.5	81.9	0.36	353.75	155.93	5.56	9.07	621.21	1564.67	0.6	7.79
2016-04-29 15:30:00	20.54	20.5	81.9	0.36	353.75	165.64	5.2	12.01	616.64	1514.96	0.59	9.32
2016-04-29 15:35:00	20.54	20.5	81.9	0.36	353.75	112.95	4.8	13.38	616.03	1508.4	0.59	9.53
2016-04-29 15:40:00	20.54	20.5	81.9	0.36	353.75	98.81	4.2	13.63	624	1603	0.61	7.1
2016-04-29 15:45:00	20.46	20.44	79.22	0.41	358.49	93.04	4.21	10.56	623.98	1603.13	0.61	7.1
2016-04-29 15:50:00	20.66	20.53	78.55	0.43	361.88	105.05	4.21	6.81	616.46	1627.38	0.62	6.83
2016-04-29 15:55:00	20.83	20.6	79.3	0.43	361.88	120.16	4.4	8.7	604	1590	0.62	6.05
2016-04-29 16:00:00	21.16	20.73	80.43	0.42	373.2	175.27	4.95	14.56	610.78	1593.56	0.62	7.5
2016-04-29 16:05:00	21.61	21.03	77.43	0.49	352.66	254.66	4.98	21.02	643.89	1610.66	0.6	14.6
2016-04-29 16:10:00	21.78	21.2	74.8	0.55	333.13	165.27	4.64	19.52	617	1528	0.6	8.05
2016-04-29 16:15:00	21.78	21.2	74.8	0.55	333.13	122.4	4.54	19.01	608.72	1556.8	0.61	6.77
2016-04-29 16:20:00	21.78	21.2	74.8	0.55	333.13	95	4.77	13.19	594	1608	0.63	4.49
2016-04-29 16:25:00	20.83	20.74	75.21	0.5	345.82	153	5.12	11.37	601	1572.5	0.62	5.87
2016-04-29 16:30:00	20.15	20.4	75.5	0.47	355	140.16	5.04	11.07	608	1561.98	0.61	6.64
2016-04-29 16:35:00	20.15	20.4	75.5	0.47	355	77.1	4.8	10.83	608	1603.61	0.62	5.62
2016-04-29 16:40:00	20.09	20.28	77.05	0.44	363.92	87	4.55	10.7	605.18	1634.64	0.63	4.83
2016-04-29 16:45:00	20.5	20.43	80.55	0.39	365.02	119.97	4.2	10.54	604	1647	0.63	4.51
2016-04-29 16:50:00	20.83	20.6	82.4	0.36	361.88	123.64	4.06	9.31	613.29	1591.25	0.61	7.37
2016-04-29 16:55:00	20.92	20.77	80.19	0.41	347.72	104.13	4.3	7.24	616.36	1619.23	0.62	6.75
2016-04-29 17:00:00	20.54	20.65	78.54	0.42	349.92	90.95	4.46	11.01	617	1628	0.62	6.52
2016-04-29 17:05:00	20.26	20.5	78.5	0.41	357.5	129.87	4.44	11.4	607.97	1632.3	0.63	6.08
2016-04-29 17:10:00	20.77	20.75	80.8	0.38	341.2	176.89	4.52	10.56	601.23	1618.39	0.63	6.62
2016-04-29 17:15:00	20.67	20.9	78.6	0.42	339.96	180.99	4.54	9.45	612	1578	0.61	8.95
2016-04-29 17:20:00	20.38	20.9	76	0.45	346.25	165	4.5	13.18	614.08	1536.96	0.6	8.66
2016-04-29 17:25:00	20.1	20.61	75.19	0.46	356.41	117.42	4.41	11.75	609.12	1552.45	0.61	6.92
2016-04-29 17:30:00	19.91	20.4	74.6	0.47	363.75	119.95	4.33	12.46	603	1600	0.62	5.61
2016-04-29 17:35:00	20.31	20.52	77.74	0.43	358.31	125.71	4.33	9.51	598.77	1584.65	0.62	5.97
2016-04-29 17:40:00	20.76	20.79	79.94	0.4	348.94	126.19	4.39	9.81	610.06	1594.89	0.62	6.73
2016-04-29 17:45:00	20.86	20.9	79.9	0.4	345.63	138.41	4.65	10.52	624	1617	0.61	7.14
2016-04-29 17:50:00	20.86	20.9	79.9	0.4	345.63	122.66	4.44	7.46	611.53	1601.94	0.62	6.34
2016-04-29 17:55:00	20.86	20.9	79.9	0.4	345.63	127.4	4.39	13.33	600	1588	0.62	5.6
2016-04-29 18:00:00	20.86	20.9	79.9	0.4	345.63	147.18	4.64	11.12	600	1592.51	0.62	6.14
2016-04-29 18:05:00	21.07	21.07	80.3	0.4	338.04	140.12	4.7	15.33	604.88	1612.48	0.62	7.13
2016-04-29 18:10:00	21.22	21.2	80.6	0.39	332.5	127.79	4.62	14.55	608	1623	0.63	7.5
2016-04-29 18:15:00	21.22	21.2	80.6	0.39	332.5	131.8	4.48	14.85	596.4	1618.65	0.63	5.86
2016-04-29 18:20:00	20.42	20.83	77.64	0.42	370.66	121.44	4.39	17.16	595.35	1647.15	0.64	5.27
2016-04-29 18:25:00	20.08	20.6	75.8	0.45	370.18	92.18	3.93	10.79	596	1653	0.64	5.28
2016-04-29 18:30:00	20.19	20.6	75.8	0.46	352.5	66.67	3.21	5.58	593.02	1649.59	0.64	4.36
2016-04-29 18:35:00	20.12	20.54	77.19	0.43	367.31	45.09	2.86	4.9	586.6	1644.54	0.64	3.02
2016-04-29 18:40:00	20.08	20.5	78.2	0.41	378.13	37.38	2.17	3.96	568	1641	0.65	2.21
2016-04-29 18:45:00	19.95	20.27	80.11	0.37	392.93	35.45	1.42	3.78	568	1641	0.65	2.21
2016-04-29 18:50:00	19.75	19.92	82.67	0.33	398.74	34.22	0.94	5.13	568	1641	0.65	2.21
2016-04-29 18:55:00	19.68	19.8	83.4	0.31	395.63	36.71	0.77	2.95	568	1641	0.65	2.21
2016-04-29 19:00:00	19.42	19.37	81.99	0.35	394.09	36.83	0.57	5.48	567.16	1643.19	0.65	2.17
2016-04-29 19:05:00	19.25	19.1	81.1	0.37	393.13	34.81	0.09	5.52	557.04	1669.48	0.67	1.7
2016-04-29 19:10:00	19.25	19.1	81.1	0.37	393.13	31.87	-0.16	4.91	553	1680	0.67	1.51
2016-04-29 19:15:00	19	19.16	81.16	0.35	403.91	36.83	-0.13	3.57	567.16	1643.19	0.65	2.17
2016-04-29 19:20:00	18.82	19.2	81.2	0.33	411.88	34.81	0.03	3.13	557.04	1669.48	0.67	1.7
2016-04-29 19:25:00	18.55	18.8	80.91	0.34	424.09	31.87	-0.04	7	553	1680	0.67	1.51
2016-04-29 19:30:00	18.43	18.62	81.68	0.33	451.5	6.1	-0.08	4.8	496	1634	0.7	0.26
2016-04-29 19:35:00	18.48	18.7	82.3	0.32	463.13	5.33	-0.01	4.45	496	1634	0.7	0.26
2016-04-29 19:40:00	18.34	18.7	82.18	0.31	471.16	5	-0.12	4.99	496	1634	0.7	0.26
2016-04-29 19:45:00	18.02	18.47	80.84	0.33	472.67	3.82	-0.29	5.44	486.58	1732.93	0.72	0.11
2016-04-29 19:50:00	17.84	18.3	79.9	0.34	470	3	-0.16	5.39	480	1802	0.73	0
2016-04-29 19:55:00	17.67	18.19	79.44	0.35	477.15	2.12	-0.1	7.46	480	1802	0.73	0
2016-04-29 20:00:00	17.49	17.98	78.13	0.37	482.88	5	-0.14	6.54	496	1634	0.7	0.26
2016-04-29 20:05:00	17.45	17.9	77.5	0.38	483.13	3.82	-0.19	7.7	486.58	1732.93	0.72	0.11
2016-04-29 20:10:00	17.53	17.78	79.26	0.36	505.56	3	-0.27	5.77	480	1802	0.73	0
2016-04-29 20:15:00	17.58	17.7	80.4	0.35	520	2.12	-0.36	4.94	480	1802	0.73	0
2016-04-29 20:20:00	17.58	17.7	80.4	0.35	520	0.11	-0.28	3.91	460	1844	0.75	0
2016-04-29 20:25:00	17.68	17.81	81.26	0.33	512.49	0.57	-0.22	2.79	460	1844	0.75	0
2016-04-29 20:30:00	17.75	17.9	81.9	0.32	506.88	0.93	-0.1	3.13	458.89	1843.58	0.75	0
2016-04-29 20:35:00	17.62	17.84	81.39	0.32	523.68	0.86	-0.09	3.14	444	1838	0.76	0
2016-04-29 20:40:00	17.53	17.8	81	0.33	536.25	1.21	-0.07	3.3	444	1838	0.76	0
2016-04-29 20:45:00	17.53	17.8	81	0.33	536.25	0	0.04	3.96	444	1838	0.76	0
2016-04-29 20:50:00	16.56	17.44	80.94	0.29	538.91	0	0.19	3.5	444	1838	0.76	0
2016-04-29 20:55:00	16.5	17.09	81.19	0.3	551	0	0.45	3.72	443.45	1837.52	0.76	0
2016-04-29 21:00:00	16.93	17	81.4	0.32	558.75	0	0.7	4.03	440.77	1835.18	0.76	0
2016-04-29 21:05:00	16.93	17	81.4	0.32	558.75	0	0.83	3.83	438.09	1832.83	0.76	0
2016-04-29 21:10:00	16.93	17	81.4	0.32	558.75	0	0.93	3.96	436	1831	0.76	0
2016-04-29 21:15:00	16.75	16.89	80.66	0.33	557.68	0	0.87	4.26	436	1831	0.76	0
2016-04-29 21:20:00	16.47	16.74	79.98	0.33	567.52	0	0.82	3.74	436.56	1828.78	0.76	0
2016-04-29 21:25:00	16.29	16.64	79.79	0.33	562.93	0	0.93	3.68	437	1827	0.76	0
2016-04-29 21:30:00	16.23	16.6	79.7	0.33	554.38	0	0.98	4.13	437	1827	0.76	0
2016-04-29 21:35:00	16.21	16.49	79.93	0.33	560.1	0	0.94	4.56	436.56	1828.78	0.76	0
2016-04-29 21:40:00	16.19	16.4	80.1	0.33	564.38	0	0.92	4.49	437	1827	0.76	0
2016-04-29 21:45:00	16.19	16.29	80.84	0.32	565.45	0	1.03	4.38	437	1827	0.76	0
2016-04-29 21:50:00	16.23	16.2	81.16	0.32	572.33	0.76	1.01	4.55	438	1823	0.76	0
2016-04-29 21:55:00	16.25	16.2	81	0.33	576.25	0	1.03	4.3	438	1823	0.76	0
2016-04-29 22:00:00	16.25	16.26	80.82	0.33	577.01	0	1.05	4.15	438	1823	0.76	0
2016-04-29 22:05:00	16.26	16.3	80.64	0.33	578.21	0	1.08	4.19	438.89	1823.45	0.76	0
2016-04-29 22:10:00	16.27	16.3	80.6	0.33	578.75	0	0.94	3.78	440	1824	0.76	0
2016-04-29 22:15:00	16.34	16.41	81.23	0.32	591.21	0	0.83	3.61	440	1824	0.76	0
2016-04-29 22:20:00	16.4	16.5	81.7	0.31	600.63	0	0.87	3.26	440	1824	0.76	0
2016-04-29 22:25:00	16.45	16.56	82.1	0.3	608.1	0	0.88	2.51	440	1824.23	0.76	0
2016-04-29 22:30:00	16.44	16.48	82.22	0.31	616.39	0	0.88	3.29	440	1824.88	0.76	0
2016-04-29 22:35:00	16.4	16.4	82.1	0.31	618.13	0	1	3.67	440	1825	0.76	0
2016-04-29 22:40:00	16.37	16.34	81.98	0.31	616.24	0	1.17	2.81	440	1825	0.76	0
2016-04-29 22:45:00	16.39	16.3	81.96	0.32	624.97	0	1.3	3.15	440	1825	0.76	0
2016-04-29 22:50:00	16.42	16.3	82	0.32	632.5	0	1.48	3.37	440	1824.35	0.76	0
2016-04-29 22:55:00	16.38	16.3	81.89	0.32	632.86	0	1.74	2.87	440	1823	0.76	0
2016-04-29 23:00:00	16.34	16.3	81.8	0.32	633.13	0	1.96	3.06	440	1823	0.76	0
2016-04-29 23:05:00	16.34	16.3	81.8	0.32	633.13	0	2.11	3.5	440	1823	0.76	0
2016-04-29 23:10:00	16.37	16.3	81.8	0.32	633.88	0	2.31	4.07	440	1823	0.76	0
2016-04-29 23:15:00	16.4	16.3	81.91	0.32	631.53	0	2.41	3.03	440	1823.7	0.76	0
2016-04-29 23:20:00	16.42	16.3	82	0.32	629.38	0	2.29	4.2	440	1826	0.76	0
2016-04-29 23:25:00	16.42	16.3	81.83	0.32	629.73	0	2.26	4.18	440	1826	0.76	0
2016-04-29 23:30:00	16.42	16.3	81.7	0.32	630	0	2.37	4.13	440	1826	0.76	0
2016-04-29 23:35:00	16.41	16.3	81.59	0.32	626.1	0	2.28	4.31	440	1826	0.76	0
2016-04-29 23:40:00	16.4	16.3	81.5	0.32	608.5	0	2.13	3.88	440	1826	0.76	0
2016-04-29 23:45:00	16.4	16.3	81.5	0.32	598.75	0	2.13	4.03	440	1826	0.76	0
2016-04-29 23:50:00	16.4	16.3	81.5	0.32	598.75	0	1.95	4.73	440	1826	0.76	0
2016-04-29 23:55:00	16.37	16.24	81.44	0.33	613.27	0	1.95	4.73	440	1826	0.76	0
2016-04-30	16.34	16.2	81.4	0.33	624.38	0	1.86	4.13	440	1826	0.76	0
2016-04-30 00:05:00	16.26	16.2	81.51	0.32	649.88	0	1.74	4.16	440	1825.48	0.76	0
2016-04-30 00:10:00	16.19	16.2	81.6	0.31	669.38	0	1.57	4.31	440	1825	0.76	0
2016-04-30 00:15:00	16.28	16.2	81.43	0.32	636.44	0	1.38	4.27	440	1825	0.76	0
2016-04-30 00:20:00	16.34	16.2	81.48	0.33	600	0	1.25	3.95	440	1825	0.76	0
2016-04-30 00:25:00	16.42	16.2	81.54	0.33	620.13	0	1.23	4.29	440	1823.73	0.76	0
2016-04-30 00:30:00	16.48	16.2	81.5	0.33	641.25	0	1.21	4.65	440	1822	0.76	0
2016-04-30 00:35:00	16.48	16.2	81.5	0.33	641.25	0	1.08	4.42	440	1822	0.76	0
2016-04-30 00:40:00	16.48	16.2	81.5	0.33	641.25	0	1.11	4.53	440	1822	0.76	0
2016-04-30 00:45:00	16.41	16.2	81.67	0.33	628.15	0	0.95	5.63	440	1811	0.76	0
2016-04-30 00:50:00	16.35	16.2	81.8	0.32	612.13	0	0.89	4.27	440	1811	0.76	0
2016-04-30 00:55:00	16.34	16.2	81.8	0.32	608.13	0	1.12	3.77	440	1811	0.76	0
2016-04-30 01:00:00	16.34	16.2	81.8	0.32	608.13	0	1.13	4.45	440	1821	0.76	0
2016-04-30 01:05:00	16.37	16.2	81.97	0.32	613.08	0	0.97	4.5	440	1821	0.76	0
2016-04-30 01:10:00	16.38	16.2	82.1	0.32	616.88	0	0.92	4.45	440	1820.57	0.76	0
2016-04-30 01:15:00	16.34	16.2	81.99	0.32	617.23	0	0.95	3.5	440	1818	0.76	0
2016-04-30 01:20:00	16.31	16.2	81.9	0.32	617.5	0	0.86	3.84	440	1818	0.76	0
2016-04-30 01:25:00	16.4	16.2	81.96	0.32	613.27	0	1.95	3.56	440	1818	0.76	0
2016-04-30 01:30:00	16.5	16.2	81.88	0.33	610	0	2.07	3.08	440	1818	0.76	0
2016-04-30 01:35:00	16.51	16.2	81.8	0.33	610	0	2.03	3.84	440	1816.99	0.76	0
2016-04-30 01:40:00	16.4	16.2	81.98	0.32	609.63	0	1.9	5	440	1815	0.76	0
2016-04-30 01:45:00	16.39	16.2	82.04	0.32	609.73	0	1.91	4.21	440	1815	0.76	0
2016-04-30 01:50:00	16.44	16.2	82	0.32	610	0	1.97	4.34	440	1815	0.76	0
2016-04-30 01:55:00	16.38	16.2	82	0.32	634.32	0	1.81	4.62	440	1815	0.76	0
2016-04-30 02:00:00	16.35	16.2	81.82	0.32	628.92	0	1.79	4.8	440	1813.43	0.76	0
2016-04-30 02:05:00	16.36	16.2	81.7	0.32	612.5	0	1.82	4.73	440	1811	0.76	0
2016-04-30 02:10:00	16.36	16.2	81.7	0.32	612.5	0	0.6	4.81	440	1811	0.76	0
2016-04-30 02:15:00	16.37	16.2	81.76	0.32	610.39	0	0.47	4.51	440	1811	0.76	0
2016-04-30 02:20:00	16.38	16.2	81.8	0.32	608.75	0	0.3	5.26	440	1811	0.76	0
2016-04-30 02:25:00	16.38	16.2	82.48	0.31	616.86	0	0.21	5.25	440	1811	0.76	0
2016-04-30 02:30:00	16.38	16.2	83	0.3	623.13	0	0.17	4.91	440	1811	0.76	0
2016-04-30 02:35:00	16.4	16.26	83.06	0.3	631.94	0	0.17	4.97	440	1811	0.76	0
2016-04-30 02:40:00	16.42	16.24	82.68	0.31	636.14	0	0.41	4.22	440	1811	0.76	0
2016-04-30 02:45:00	16.42	16.2	82.4	0.32	634.38	0	0.47	4.65	440	1811.41	0.76	0
2016-04-30 02:50:00	17.74	16.2	82.16	0.4	629.18	0	0.61	5.47	440	1812	0.76	0
2016-04-30 02:55:00	17.35	16.14	81.72	0.39	620.34	0	0.64	5.35	440	1812	0.76	0
2016-04-30 03:00:00	16.34	16.1	81.5	0.33	616.25	0	0.72	5.16	440	1812	0.76	0
2016-04-30 03:05:00	16.32	16.1	81.56	0.33	631.01	0	0.82	5.54	440	1812	0.76	0
2016-04-30 03:10:00	16.31	16.1	81.6	0.33	642.5	0	0.69	5.38	440	1810.24	0.76	0
2016-04-30 03:15:00	16.39	16.16	82.16	0.32	625.98	0	0.44	5.21	440	1808	0.76	0
2016-04-30 03:20:00	16.43	16.2	83.25	0.3	615.71	0	0.5	4.51	440	1808	0.76	0
2016-04-30 03:25:00	16.36	16.2	83.2	0.3	628.34	0	0.49	4.54	440	1808	0.76	0
2016-04-30 03:30:00	16.31	16.2	82.8	0.3	636.88	0	0.43	4.48	440	1808	0.76	0
2016-04-30 03:35:00	16.32	16.2	82.63	0.31	631.64	0	0.33	5.49	440	1806	0.76	0
2016-04-30 03:40:00	16.33	16.2	82.5	0.31	627.5	0	0.39	5.53	440	1806	0.76	0
2016-04-30 03:45:00	16.33	16.2	82.5	0.31	627.5	1.88	0.42	5.61	440	1806	0.76	0
2016-04-30 03:50:00	16.24	16.14	82.38	0.31	628.23	1.53	0.58	5.01	440	1806	0.76	0
2016-04-30 03:55:00	16.18	16.1	82.3	0.31	628.75	0	0.71	6.05	440.39	1806.39	0.76	0
2016-04-30 04:00:00	16.25	16.1	82.12	0.31	641.6	0	0.93	5.74	441	1807	0.76	0
2016-04-30 04:05:00	16.31	16.1	82	0.32	650.63	0	0.76	5.05	441	1807	0.76	0
2016-04-30 04:10:00	16.31	16.1	82	0.32	650.63	0	0.75	4.95	441	1807	0.76	0
2016-04-30 04:15:00	16.37	16.1	82.06	0.32	644.69	0	0.66	5.27	441	1807	0.76	0
2016-04-30 04:20:00	16.42	16.1	82.1	0.33	640	0.86	0.61	5.01	441	1807	0.76	0
2016-04-30 04:25:00	16.37	16.1	82.21	0.32	634.07	0	0.54	5.07	443	1803	0.75	0
2016-04-30 04:30:00	16.3	16.04	82.12	0.32	627.17	0	0.43	5.4	443	1803	0.75	0
2016-04-30 04:35:00	16.29	16	82	0.32	625.63	0	0.34	5.76	443	1803	0.75	0
2016-04-30 04:40:00	16.22	16.06	82.06	0.32	634.07	0	0.42	5.69	443	1803	0.75	0
2016-04-30 04:45:00	16.24	16.04	82.04	0.32	637.56	0	0.3	5.82	443	1803	0.75	0
2016-04-30 04:50:00	16.29	16	82	0.32	635.63	0	0.33	5.82	443	1803	0.75	0
2016-04-30 04:55:00	16.3	16.06	82.06	0.32	626.2	0	0.13	6.05	443	1803	0.75	0
2016-04-30 05:00:00	16.27	16.1	82.1	0.32	622.77	0	0.16	6.18	443	1803	0.75	0
2016-04-30 05:05:00	16.25	16.1	82.1	0.32	625.63	0	0.16	6.01	443	1803	0.75	0
2016-04-30 05:10:00	16.23	16.1	81.98	0.32	632.55	0	0.12	6	443.78	1799.88	0.75	0
2016-04-30 05:15:00	16.21	16.1	81.9	0.32	637.5	0	0.11	5.67	444	1799	0.75	0
2016-04-30 05:20:00	16.21	16.1	81.9	0.32	637.5	0	-0.02	6.09	444	1799	0.75	0
2016-04-30 05:25:00	16.42	16.38	81.4	0.32	622.22	0	-0.07	3.94	444	1799	0.75	0
2016-04-30 05:30:00	16.59	16.6	81	0.33	610	0	0.21	4.73	445.55	1800.55	0.75	0
2016-04-30 05:35:00	16.89	16.99	79.5	0.36	617.29	0	0.38	3.97	448	1803	0.75	0
2016-04-30 05:40:00	17.13	17.3	78.3	0.38	623.13	0	0.57	4.77	448	1803	0.75	0
2016-04-30 05:45:00	17.13	17.3	78.3	0.38	623.13	0	0.56	3.66	448	1803	0.75	0
2016-04-30 05:50:00	19.95	17.88	77.54	0.54	612.55	0	0.53	4.72	451.49	1808.04	0.75	0
2016-04-30 05:55:00	19.8	18.41	77.67	0.5	610.21	0	0.59	6.34	457	1816	0.75	0
2016-04-30 06:00:00	18.07	18.5	78.2	0.38	614.38	0	0.62	6.76	457	1816	0.75	0
2016-04-30 06:05:00	18.07	18.5	78.2	0.38	614.38	0.43	0.88	5.73	457	1816	0.75	0
2016-04-30 06:10:00	18.07	18.5	78.2	0.38	614.38	1.26	0.94	6.04	457	1816	0.75	0
2016-04-30 06:15:00	18.05	18.39	79.87	0.35	653.96	2.03	0.9	5.38	457.3	1815.7	0.75	0
2016-04-30 06:20:00	17.82	18.13	81.55	0.32	661.56	2.76	0.86	5.6	465.34	1807.66	0.74	0
2016-04-30 06:25:00	17.68	18	81.8	0.31	644.38	3	0.9	5.59	468	1805	0.74	0
2016-04-30 06:30:00	17.68	18	81.8	0.31	644.38	4	0.97	6.47	468	1805	0.74	0
2016-04-30 06:35:00	17.66	17.89	82.08	0.31	640.9	4.83	1.12	5.8	468	1805	0.74	0
2016-04-30 06:40:00	17.66	17.8	82.3	0.31	638.13	5	1.15	5.74	468	1805	0.74	0
2016-04-30 06:45:00	17.77	17.86	82.63	0.31	644.69	5	1.34	4.45	477.11	1789.27	0.73	0.23
2016-04-30 06:50:00	17.85	17.84	83.42	0.3	654.71	5.99	1.45	4.96	479	1786	0.73	0.27
2016-04-30 06:55:00	17.84	17.8	83.8	0.3	658.13	7.2	1.57	5.11	479	1786	0.73	0.27
2016-04-30 07:00:00	17.8	17.74	83.86	0.3	669.35	8.39	1.7	5.13	479	1786	0.73	0.27
2016-04-30 07:05:00	17.72	17.7	84.07	0.29	647.44	9	1.71	5.59	486.6	1770.81	0.73	0.27
2016-04-30 07:10:00	17.68	17.7	84.2	0.28	623.13	10.05	1.86	5.07	488	1768	0.72	0.27
2016-04-30 07:15:00	17.68	17.7	84.2	0.28	623.13	18.2	2.54	5.4	488	1768	0.72	0.27
2016-04-30 07:20:00	17.68	17.7	84.2	0.28	623.13	47.1	2.98	8.19	488	1768	0.72	0.27
2016-04-30 07:25:00	17.57	17.37	84.37	0.29	599.29	49	3.42	8.5	498.37	1748.65	0.71	1.13
2016-04-30 07:30:00	17.65	17.27	85.6	0.28	568.78	49.18	3.66	7.22	540	1671	0.68	4.57
2016-04-30 07:35:00	17.77	17.4	86.4	0.27	560.63	53.79	3.8	6.8	543.16	1673.17	0.68	4.56
2016-04-30 07:40:00	18.01	17.46	86.57	0.28	570.04	57.14	4.34	5.37	556.41	1681.27	0.67	4.54
2016-04-30 07:45:00	17.94	17.39	86.26	0.28	563.75	60.79	4.53	6.44	565	1666	0.66	4.96
2016-04-30 07:50:00	17.75	17.3	85.9	0.28	553.13	64.05	4.85	7.59	565.55	1665.08	0.66	5
2016-04-30 07:55:00	18.02	17.52	86.12	0.28	551.74	65.18	4.97	7.26	579.5	1649.75	0.65	5.84
2016-04-30 08:00:00	18.36	17.87	85.95	0.29	533.25	65.93	4.46	6.67	590.05	1665.58	0.65	5.81
2016-04-30 08:05:00	18.44	18	85.7	0.29	520.63	66.48	4.32	7.35	590.76	1665.5	0.65	5.79
2016-04-30 08:10:00	18.5	18.12	85.99	0.28	534.74	74.63	4.43	7.65	588	1646.03	0.64	5.76
2016-04-30 08:15:00	18.54	18.2	86.2	0.28	545	84.08	4.71	8.05	588	1639	0.64	6.49
2016-04-30 08:20:00	18.54	18.2	86.2	0.28	545	85.22	4.72	9.23	588.22	1634.39	0.64	6.64
2016-04-30 08:25:00	18.89	18.48	86.31	0.28	536.06	85.6	4.59	8.2	589	1618	0.64	7.15
2016-04-30 08:30:00	19.18	18.7	86.4	0.28	528.75	78.37	4.57	6.29	590.1	1616.68	0.63	7.14
2016-04-30 08:35:00	19.28	18.92	86.9	0.27	504.34	68.68	4.51	6	593.21	1614.45	0.63	6.91
2016-04-30 08:40:00	19.33	19.1	87.88	0.24	499.47	65	4.47	6.13	584	1643	0.64	4.59
2016-04-30 08:45:00	19.31	19.1	88.3	0.23	510.63	65	4.53	5.39	583.92	1639.12	0.64	4.64
2016-04-30 08:50:00	22.36	19.1	88.24	0.42	500.2	60.42	4.3	4.78	580.86	1599.19	0.64	4.81
2016-04-30 08:55:00	24.61	19.1	88.2	0.56	492.5	45.92	3.98	4.77	576	1611	0.64	3.85
2016-04-30 09:00:00	24.61	19.1	88.2	0.56	492.5	40.35	3.69	3.46	558.56	1626.5	0.66	2.81
2016-04-30 09:05:00	21.22	18.5	87.87	0.39	485.28	44.17	3.48	5.13	549	1635	0.66	2.24
2016-04-30 09:10:00	18.41	18.06	87.83	0.24	485.84	43.79	3.11	5.76	549	1635	0.66	2.24
2016-04-30 09:15:00	18.39	18.1	88	0.24	490.63	43.19	3.21	2.97	549	1635	0.66	2.24
2016-04-30 09:20:00	18.2	17.87	87.94	0.24	490.98	47.21	3.37	5.31	549	1635	0.66	2.24
2016-04-30 09:25:00	17.98	17.48	87.96	0.25	482.31	57.92	3.44	6.34	555.54	1648.67	0.66	2.98
2016-04-30 09:30:00	17.9	17.3	88	0.25	475	65.93	3.64	5.84	560	1658	0.66	3.48
2016-04-30 09:35:00	17.88	17.25	88.11	0.25	467.44	64.03	3.97	6.82	569.51	1651.46	0.66	4.02
2016-04-30 09:40:00	17.86	17.2	88.2	0.25	461.25	63.93	3.84	7.18	590.76	1647.64	0.64	4.48
2016-04-30 09:45:00	17.96	17.37	88.31	0.25	457.81	63.71	3.63	6.29	599	1648	0.64	4.54
2016-04-30 09:50:00	18.15	17.67	88.52	0.24	463.98	54.19	3.76	4.87	583.41	1637.15	0.64	4.09
2016-04-30 09:55:00	18.24	17.8	88.6	0.23	470.63	53.57	3.98	4.47	583.13	1639.13	0.64	3.65
2016-04-30 10:00:00	18.19	17.63	88.71	0.24	450.94	60.09	3.8	4.46	584	1640	0.64	3.62
2016-04-30 10:05:00	18.05	17.45	88.64	0.24	437.96	63.71	3.66	5.7	599	1648	0.64	4.09
2016-04-30 10:10:00	17.96	17.4	88.5	0.24	439.38	54.19	3.71	4.75	583.41	1637.15	0.64	3.65
2016-04-30 10:15:00	18.06	17.4	88.55	0.25	450.66	53.57	3.58	4.98	583.13	1639.13	0.64	3.62
2016-04-30 10:20:00	18.14	17.4	88.6	0.25	460	60.09	3.45	5.39	584	1640	0.64	3.62
2016-04-30 10:25:00	18.15	17.4	88.65	0.25	436.81	67.51	3.58	4.63	572.88	1626.33	0.65	4.34
2016-04-30 10:30:00	18.13	17.51	88.14	0.25	414.68	71.89	3.75	5.19	580.38	1646.33	0.65	4.03
2016-04-30 10:35:00	18.11	17.6	87.7	0.25	412.5	81.02	3.93	5.03	579.91	1651.91	0.65	4.18
2016-04-30 10:40:00	18.28	17.6	87.53	0.27	407.93	86.79	3.95	5.42	582.54	1615.75	0.64	4.69
2016-04-30 10:45:00	18.44	17.76	87.56	0.27	401.33	87.42	4	5.16	587.32	1606.17	0.63	5.05
2016-04-30 10:50:00	18.46	17.9	87.7	0.26	398.75	87.91	3.95	6.14	591.31	1605.17	0.63	5.39
2016-04-30 10:55:00	18.46	17.9	87.7	0.26	398.75	76.55	3.89	6.78	592	1605	0.63	5.44
2016-04-30 11:00:00	19.03	18.18	88.04	0.27	391.02	114.33	4.32	10.01	611	1665	0.63	5.46
2016-04-30 11:05:00	19.48	18.4	88.3	0.28	385	124.69	4.43	8.8	610.07	1631.02	0.63	6.1
2016-04-30 11:10:00	19.48	18.4	88.3	0.28	385	122.33	4.82	8.5	602.44	1556.39	0.61	7
2016-04-30 11:15:00	19.48	18.4	88.3	0.28	385	118.19	5.15	6.01	588.64	1559.84	0.62	5.67
2016-04-30 11:20:00	19.48	18.4	88.3	0.28	385	128.36	5.27	5.91	590.58	1556.94	0.62	5.84
2016-04-30 11:25:00	19.48	18.4	88.3	0.28	385	125.02	5.55	7.25	603.91	1541.11	0.61	7.06
2016-04-30 11:30:00	19.48	18.4	88.3	0.28	385	140.97	5.88	9.9	611.43	1556.24	0.61	7.56
2016-04-30 11:35:00	20.43	19.65	86.78	0.3	351.15	138.51	6.18	9.96	624	1582	0.61	8.4
2016-04-30 11:40:00	21.47	20.81	85.44	0.33	321.45	155.07	6.35	10.85	631	1584	0.6	8.35
2016-04-30 11:45:00	21.65	20.9	85.4	0.34	320.63	163.07	6.02	10.07	629.75	1580.62	0.6	8.59
2016-04-30 11:50:00	21.65	20.9	85.4	0.34	320.63	167.39	6.42	13.54	624.71	1566.92	0.6	9.56
2016-04-30 11:55:00	21.49	20.85	82.1	0.4	321.98	167.05	6.28	16.12	624	1567.85	0.6	9.49
2016-04-30 12:00:00	21.35	20.8	79.3	0.45	323.13	161.2	6.44	17.56	623.36	1567.04	0.6	9.41
2016-04-30 12:05:00	21.35	20.8	79.3	0.45	323.13	156.35	6.6	14.45	620	1562.11	0.6	9.02
2016-04-30 12:10:00	21.17	20.63	80.31	0.43	324.18	153.03	6.52	15.47	620	1562.66	0.6	8.9
2016-04-30 12:15:00	21.03	20.5	81.1	0.41	325	158.31	6.31	13.69	619.57	1563.86	0.6	8.54
2016-04-30 12:20:00	21.2	20.61	80.49	0.42	324.65	166.98	6.55	13.13	618.82	1564.75	0.6	8.18
2016-04-30 12:25:00	21.62	21.02	80.05	0.44	313.93	166.4	6.92	14.14	614.24	1558.45	0.61	8.59
2016-04-30 12:30:00	21.88	21.3	80.1	0.44	305	167.03	7.13	14.28	615.47	1559.16	0.61	8.85
2016-04-30 12:35:00	21.72	21.25	78.97	0.46	308.03	164.62	7.13	13.34	624	1569	0.6	8.81
2016-04-30 12:40:00	21.59	21.2	78	0.47	310.63	175.33	7.2	11.94	623.47	1563.16	0.6	8.91
2016-04-30 12:45:00	22.05	21.36	78.75	0.47	313.99	175.75	6.44	10.72	623	1558	0.6	9
2016-04-30 12:50:00	21.59	21	77.11	0.5	329.44	177.21	6.07	11.1	624	1561	0.6	9.23
2016-04-30 12:55:00	20.92	20.6	75.3	0.51	339.38	162.25	5.77	10.81	623.1	1556.73	0.6	9.22
2016-04-30 13:00:00	20.92	20.6	75.3	0.51	339.38	138.91	5.84	10.61	620.7	1544.8	0.6	9.08
2016-04-30 13:05:00	20.92	20.6	75.3	0.51	339.38	139.8	5.45	10.08	628	1574	0.6	7.89
2016-04-30 13:10:00	20.92	20.6	75.3	0.51	339.38	143.73	5.3	9.27	627.56	1572.86	0.6	7.89
2016-04-30 13:15:00	20.92	20.6	75.3	0.51	339.38	113.93	5.09	10.27	619.63	1563.93	0.6	7.36
2016-04-30 13:20:00	20.92	20.6	75.3	0.51	339.38	91.78	4.92	8.79	608	1574	0.61	5.52
2016-04-30 13:25:00	20.93	20.82	77.19	0.46	327.25	79	4.8	6.36	607.11	1576.9	0.61	5.28
2016-04-30 13:30:00	21.03	20.94	80.03	0.41	331.18	77.61	4.9	6.74	602.26	1588.66	0.62	4.32
2016-04-30 13:35:00	21.11	20.9	81	0.39	342.5	60.93	5.14	7.1	584	1606	0.64	3.34
2016-04-30 13:40:00	21.11	21.01	83.23	0.34	346.34	56.04	5.07	8.33	582.56	1608.88	0.64	3.26
2016-04-30 13:45:00	21.07	20.88	85.75	0.3	351.4	75.11	5.15	7.56	572	1630	0.65	2.68
2016-04-30 13:50:00	21.03	20.7	86.4	0.29	353.13	143.39	5.38	11.1	608.23	1589.22	0.64	3.34
2016-04-30 13:55:00	21.36	20.91	86.99	0.29	353.46	162.08	5.53	8.59	599.42	1560	0.64	3.26
2016-04-30 14:00:00	21.82	21.38	86.17	0.31	348.9	179.76	5.7	12.62	612	1560	0.65	2.68
2016-04-30 14:05:00	21.95	21.6	85.1	0.33	345	143.39	5.67	12.92	608.23	1589.22	0.62	6.86
2016-04-30 14:10:00	22.09	21.6	84.6	0.35	333.57	162.08	5.77	13.12	599.42	1560	0.62	7.23
2016-04-30 14:15:00	22.32	21.76	82.38	0.4	322.03	179.76	6.52	11.89	612	1560	0.61	8.43
2016-04-30 14:20:00	22.44	21.9	80.8	0.43	320	207.12	6.88	11.02	614.66	1564.14	0.61	8.96
2016-04-30 14:25:00	22.13	21.63	77.91	0.48	314.64	248.43	7.46	15.23	618.9	1566.25	0.6	10.5
2016-04-30 14:30:00	21.86	21.4	75.4	0.53	310	290.82	7.5	22.22	611.74	1539.83	0.6	11.46
2016-04-30 14:35:00	21.71	21.35	72.29	0.59	321.06	306.28	7.62	22.76	608	1530.48	0.6	11.98
2016-04-30 14:40:00	21.34	21.36	66.72	0.68	330.97	311.71	7.18	19.23	608.94	1547.18	0.61	11.46
2016-04-30 14:45:00	21.14	21.4	64.4	0.71	331.25	363.41	6.94	17.29	612	1577	0.61	9.64
2016-04-30 14:50:00	21.38	21.51	64.07	0.73	336.1	356.01	6.71	17.31	612	1577	0.61	9.64
2016-04-30 14:55:00	20.97	21.17	64.39	0.71	344.69	219.4	6.65	20.29	609.29	1577.68	0.61	7.79
2016-04-30 15:00:00	20.45	20.8	64.9	0.68	348.75	244.19	6.63	20.74	602.51	1593.78	0.62	5.87
2016-04-30 15:05:00	21.5	21.66	65.81	0.69	336.02	233.9	6.48	20.15	600	1601	0.63	5.39
2016-04-30 15:10:00	22.09	22.23	61.06	0.8	331.93	478.63	6.34	27.73	605.8	1589.79	0.62	7.98
2016-04-30 15:15:00	21.84	22.1	56.6	0.89	337.5	747.05	6.32	28.08	612.03	1577.74	0.61	10.77
2016-04-30 15:20:00	21.21	21.93	53.83	0.91	355.16	819.59	6.07	34.81	613.1	1582.05	0.61	12.11
2016-04-30 15:25:00	21.3	22.28	54.22	0.9	364.03	429.58	6.16	31.82	608	1609	0.62	12.13
2016-04-30 15:30:00	21.82	22.7	56.5	0.87	359.38	232.71	6.08	15.72	609.94	1589.56	0.62	11.79
2016-04-30 15:35:00	21.46	22.59	54.21	0.9	358.71	217.07	6.14	23.33	611.01	1570.24	0.61	11.28
2016-04-30 15:40:00	21.14	22.5	52.2	0.92	358.13	196.38	6.12	19.26	608.42	1573.47	0.61	10.88
2016-04-30 15:45:00	21.03	22.45	53.16	0.9	359.13	130.96	5.35	18.01	608	1574	0.61	10.82
2016-04-30 15:50:00	21.12	22.29	55.38	0.86	366.53	102.33	4.7	19.55	620	1601.46	0.61	5.18
2016-04-30 15:55:00	21.28	22.2	56.5	0.85	371.88	96.31	4.4	17.69	620	1598	0.61	5.97
2016-04-30 16:00:00	21.35	22.15	60.68	0.77	339.56	108.62	4.19	17.53	612.97	1598.78	0.62	5.56
2016-04-30 16:05:00	21.41	22.1	64.1	0.7	313.13	157.67	4.25	14.6	602	1600	0.62	4.91
2016-04-30 16:10:00	21.41	22.1	64.1	0.7	313.13	199.61	4.05	10.38	602.78	1579.39	0.62	6.29
2016-04-30 16:15:00	21.42	22.05	64.05	0.71	342.79	265	4.31	11.14	602.67	1545	0.61	9
2016-04-30 16:20:00	21.43	22	64	0.71	368.75	305.06	4.2	6.23	600	1541	0.61	10.08
2016-04-30 16:25:00	21.4	22.05	60.05	0.79	357.08	147.33	4.15	22.35	601.33	1551.33	0.61	8.56
2016-04-30 16:30:00	21.4	22.1	61.39	0.76	336.91	159.53	4.35	19.88	602.85	1573.44	0.62	5.22
2016-04-30 16:35:00	21.26	21.89	67.11	0.64	336.75	94.23	4.31	13.62	600.39	1576.52	0.62	4.52
2016-04-30 16:40:00	21.11	21.7	68.7	0.61	343.75	101	4.36	18.06	588	1617	0.64	4.3
2016-04-30 16:45:00	21.69	22.07	71.05	0.58	346.42	140.73	4.46	13.52	588	1617	0.64	4.3
2016-04-30 16:50:00	22.19	22.4	73.1	0.55	348.75	94.23	4.46	18.12	600.39	1576.52	0.62	4.52
2016-04-30 16:55:00	22.46	22.4	70.33	0.63	343.42	101	4.48	16.92	588	1617	0.64	4.3
2016-04-30 17:00:00	22.19	22.45	64.78	0.72	334.64	140.73	4.13	10.61	588	1617	0.64	4.3
2016-04-30 17:05:00	21.76	22.5	62.2	0.75	331.25	235.99	4.12	18.88	601.06	1572.92	0.62	6.49
2016-04-30 17:10:00	21.51	22.17	63.18	0.73	338.76	99.22	3.54	9.3	595.38	1597.69	0.63	3.8
2016-04-30 17:15:00	20.88	21.58	63.58	0.7	356.94	54.07	3.46	9.11	596	1600	0.63	3.29
2016-04-30 17:20:00	20.51	21.3	63.2	0.7	367.5	35.92	3.46	5.86	566.57	1620.44	0.65	1.81
2016-04-30 17:25:00	20.63	21.35	66.75	0.63	368.49	30.15	3.04	6.85	560	1625	0.66	1.47
2016-04-30 17:30:00	20.73	21.4	69.9	0.57	369.38	26.54	2.33	7.2	560	1625	0.66	1.47
2016-04-30 17:35:00	20.89	21.4	73.3	0.51	380.65	26	1.42	5.12	560	1625	0.66	1.47
2016-04-30 17:40:00	21.11	21.4	78.87	0.41	392.33	34.17	0.84	5.03	560	1625	0.66	1.47
2016-04-30 17:45:00	21.18	21.4	81	0.37	393.75	35.29	0.58	3.71	551.47	1618.6	0.66	2.01
2016-04-30 17:50:00	21.17	21.45	82.58	0.34	405.35	29.53	0.48	0.56	548	1616	0.66	2.23
2016-04-30 17:55:00	20.98	21.18	83.37	0.32	424.95	22.4	0.73	3.71	548	1616	0.66	2.23
2016-04-30 18:00:00	20.83	20.9	82.9	0.34	433.75	16.33	0.46	3.06	548	1616	0.66	2.23
2016-04-30 18:05:00	20.79	20.95	84.17	0.31	437.4	12.37	0.32	2.23	523.55	1633.93	0.68	1.43
2016-04-30 18:10:00	20.66	20.95	85.74	0.27	448.81	10.01	0.22	1.68	488.12	1659.91	0.71	0.27
2016-04-30 18:15:00	20.58	20.9	86.1	0.26	455.63	13.61	0.48	2.15	488	1660	0.71	0.26
2016-04-30 18:20:00	20.57	20.79	86.26	0.26	459.38	17	0.93	2.35	488	1660	0.71	0.26
2016-04-30 18:25:00	20.4	20.59	86.19	0.26	479.08	9.77	1.13	1	487.07	1661.43	0.71	0.25
2016-04-30 18:30:00	20.26	20.5	86	0.26	493.75	4.78	1.19	0.71	467.12	1692.18	0.72	0.03
2016-04-30 18:35:00	20.15	20.29	86.11	0.26	503.03	6.11	1.11	-0.49	464	1697	0.73	0
2016-04-30 18:40:00	20.06	20.1	86.2	0.27	511.25	8.61	1.04	2.56	464	1697	0.73	0
2016-04-30 18:45:00	19.96	19.99	85.94	0.27	512.57	9.95	0.98	1.63	464	1697	0.73	0
2016-04-30 18:50:00	19.86	19.95	85.48	0.28	528.31	8.86	0.9	1.77	464.57	1699	0.73	0.04
2016-04-30 18:55:00	19.85	20	85.3	0.28	540.63	10.1	0.94	2.27	468	1711	0.73	0.27
2016-04-30 19:00:00	19.87	19.95	85.41	0.28	532.5	16.47	0.8	2.98	468	1711	0.73	0.27
2016-04-30 19:05:00	19.92	19.9	85.29	0.29	544.1	18.4	0.69	3.15	468	1711	0.73	0.27
2016-04-30 19:10:00	19.94	19.9	85.1	0.29	560.63	18.47	0.66	3.46	468	1711	0.73	0.27
2016-04-30 19:15:00	19.84	19.85	85.1	0.29	562.27	26.36	0.7	4.68	481.69	1683.63	0.71	0.9
2016-04-30 19:20:00	19.76	19.8	85.1	0.29	563.75	36.86	0.53	6.49	491	1665	0.71	1.32
2016-04-30 19:25:00	19.76	19.8	85.1	0.29	563.75	8.39	0.47	4.13	491	1665	0.71	1.32
2016-04-30 19:30:00	19.86	19.91	84.4	0.3	574.58	5.06	0.86	3.96	491	1665	0.71	1.32
2016-04-30 19:35:00	19.72	19.84	83.48	0.31	588.37	1.69	1.08	3.39	483.21	1674.93	0.71	1.12
2016-04-30 19:40:00	19.51	19.7	83.2	0.31	592.5	0.03	1.47	3.35	440.71	1729.1	0.75	0.02
2016-04-30 19:45:00	19.37	19.49	82.57	0.33	580.95	0	1.69	3.27	440	1730	0.75	0
2016-04-30 19:50:00	19.25	19.3	82	0.34	570.63	0	1.89	3.9	440	1730	0.75	0
2016-04-30 19:55:00	19.25	19.3	82	0.34	570.63	0.33	2.13	4.47	440	1730	0.75	0
2016-04-30 20:00:00	19.02	19.14	82.11	0.33	570.96	0.23	2.12	4.99	440	1730	0.75	0
2016-04-30 20:05:00	18.82	19	82.2	0.33	571.25	0	2.1	4.54	439	1763	0.75	0
2016-04-30 20:10:00	18.7	18.89	82.47	0.32	569.22	0	2.08	4.36	439	1763	0.75	0
2016-04-30 20:15:00	18.49	18.64	83.02	0.31	566.18	0	1.9	3	439	1763	0.75	0
2016-04-30 20:20:00	18.39	18.5	83.3	0.3	565	0	1.72	3.51	439	1763	0.75	0
2016-04-30 20:25:00	18.31	18.4	83.41	0.3	561.06	0	1.34	3.55	438.75	1763.17	0.75	0
2016-04-30 20:30:00	18.24	18.3	83.5	0.3	557.5	0	1.1	3.6	436.25	1764.83	0.75	0
2016-04-30 20:35:00	18.2	18.3	84.08	0.29	579.81	0	0.86	3.54	436	1765	0.75	0
2016-04-30 20:40:00	18.16	18.3	84.6	0.28	600	0	0.69	3.05	436	1765	0.75	0
2016-04-30 20:45:00	18.16	18.3	84.6	0.28	600	0	0.6	3.22	436	1765	0.75	0
2016-04-30 20:50:00	17.97	18.03	84.28	0.28	611.76	0	0.62	2.9	439.88	1773.74	0.75	0
2016-04-30 20:55:00	17.67	17.59	83.9	0.29	631.39	0	0.58	3.35	440	1774	0.75	0
2016-04-30 21:00:00	17.54	17.4	83.8	0.3	640	0	0.4	3.77	440	1774	0.75	0
2016-04-30 21:05:00	17.54	17.4	83.8	0.3	640	0	0.3	3.71	440	1774	0.75	0
2016-04-30 21:10:00	17.43	17.29	83.75	0.3	654.78	0	0.35	3.78	440	1774	0.75	0
2016-04-30 21:15:00	17.34	17.2	83.7	0.3	667.5	0	0.47	3.8	440	1772.37	0.75	0
2016-04-30 21:20:00	17.13	17.25	82.14	0.31	676.91	0	0.63	3.59	440	1772	0.75	0
2016-04-30 21:25:00	16.94	17.3	80.8	0.32	685	0	0.83	3.09	440	1772	0.75	0
2016-04-30 21:30:00	16.94	17.3	80.8	0.32	685	0	0.89	4.08	440	1772	0.75	0
2016-04-30 21:35:00	16.68	16.99	80.28	0.33	658.42	0	0.99	3.77	440.97	1773.22	0.75	0
2016-04-30 21:40:00	16.44	16.7	79.8	0.34	634.38	0	1.03	3.68	444	1777	0.75	0
2016-04-30 21:45:00	16.34	16.6	79.85	0.33	630.77	0	1.21	3.52	444	1777	0.75	0
2016-04-30 21:50:00	16.25	16.5	79.9	0.33	627.5	0	1.41	3.96	444	1777	0.75	0
2016-04-30 21:55:00	16.25	16.5	79.9	0.33	627.5	0	1.51	3.79	444	1776.69	0.75	0
2016-04-30 22:00:00	16.2	16.29	80.49	0.33	620.17	0	1.58	4.52	444	1776.13	0.75	0
2016-04-30 22:05:00	16.22	16.05	81.37	0.33	609.83	0	1.55	4.12	444	1776	0.75	0
2016-04-30 22:10:00	16.29	16	81.7	0.33	606.25	1.77	1.3	4.8	444	1776	0.75	0
2016-04-30 22:15:00	16.26	16	81.44	0.33	600.7	0	1.47	4.6	444	1776	0.75	0
2016-04-30 22:20:00	16.23	16	81.2	0.33	595.63	0	1.49	4.26	444	1776	0.75	0
2016-04-30 22:25:00	16.28	16.1	81.15	0.33	593.67	0	1.65	4.73	448	1779	0.75	0
2016-04-30 22:30:00	16.35	16.2	81.21	0.33	625.54	0	1.58	4.88	448	1779	0.75	0
2016-04-30 22:35:00	16.36	16.2	81.4	0.33	628.24	0	1.65	4.51	448	1779	0.75	0
2016-04-30 22:40:00	16.36	16.2	81.5	0.33	603.75	0	1.62	4.83	448	1778.89	0.75	0
2016-04-30 22:45:00	16.35	16.25	81.08	0.33	597.55	0	1.56	4.54	448	1777.74	0.75	0
2016-04-30 22:50:00	16.34	16.3	80.7	0.33	591.88	0	1.47	4.37	448	1777	0.75	0
2016-04-30 22:55:00	19.31	16.25	80.65	0.52	591.23	0	1.49	3.82	448	1777	0.75	0
2016-04-30 23:00:00	19.11	16.25	81.24	0.5	596.91	0	1.32	3.87	448	1777	0.75	0
2016-04-30 23:05:00	16.48	16.3	81.8	0.32	602.5	0	1.13	3.8	448	1777	0.75	0
2016-04-30 23:10:00	16.51	16.3	81.91	0.32	603.82	0	1.06	3.99	448	1777	0.75	0
2016-04-30 23:15:00	16.49	16.35	81.74	0.32	609.87	0	1.2	3.86	448	1777	0.75	0
2016-04-30 23:20:00	16.44	16.4	81.5	0.32	614.38	0	1.4	3.74	448	1777	0.75	0
2016-04-30 23:25:00	16.44	16.4	81.14	0.33	626.71	1.82	1.4	4.41	448	1777	0.75	0
2016-04-30 23:30:00	16.44	16.4	80.8	0.33	638.13	2.11	1.33	4.16	448	1777	0.75	0
2016-04-30 23:35:00	16.47	16.4	80.9	0.33	624.24	0	1.45	4.4	448	1779.06	0.75	0
2016-04-30 23:40:00	16.5	16.4	81	0.33	602.39	0	1.54	4.6	448	1780	0.75	0
2016-04-30 23:45:00	16.51	16.4	81	0.33	594.38	0	1.58	4.76	448	1780	0.75	0
2016-04-30 23:50:00	16.51	16.4	81	0.33	594.38	0	1.72	4.76	448	1780	0.75	0
2016-04-30 23:55:00	16.45	16.35	80.85	0.34	594.7	0	1.72	4.76	448.68	1779.77	0.75	0
2016-05-01	16.4	16.3	80.7	0.34	595	0	1.98	3.67	451	1779	0.75	0
2016-05-01 00:05:00	16.43	16.25	80.55	0.35	592.09	0	2.01	4.22	451	1779	0.75	0
2016-05-01 00:10:00	16.47	16.25	80.77	0.34	568.05	0	1.68	4.82	451	1779	0.75	0
2016-05-01 00:15:00	16.48	16.3	81.1	0.34	548.75	0	1.54	3.99	451	1779	0.75	0
2016-05-01 00:20:00	16.49	16.3	81.63	0.33	570.73	0	1.55	3.61	451	1778.13	0.75	0
2016-05-01 00:25:00	16.49	16.25	81.58	0.33	584.49	0	1.5	4.28	451	1776	0.75	0
2016-05-01 00:30:00	16.48	16.2	81.1	0.34	578.75	0	1.56	4.49	451	1776	0.75	0
2016-05-01 00:35:00	16.48	16.2	81.1	0.34	578.75	0.62	1.45	4.89	451	1776	0.75	0
2016-05-01 00:40:00	16.48	16.2	81.1	0.34	578.75	0	1.2	5.01	451	1776	0.75	0
2016-05-01 00:45:00	16.48	16.2	81.15	0.34	573.91	0	0.78	4.65	451	1776	0.75	0
2016-05-01 00:50:00	16.51	16.2	81.46	0.34	577.25	0	0.61	4.19	451	1776	0.75	0
2016-05-01 00:55:00	16.53	16.2	81.7	0.33	584.38	0.15	0.51	5.69	451	1776	0.75	0
2016-05-01 01:00:00	16.53	16.2	81.7	0.33	584.38	0.6	0.57	4.9	451	1776	0.75	0
2016-05-01 01:05:00	16.48	16.2	81.24	0.34	574.36	0	0.39	5.23	451.44	1773.82	0.75	0
2016-05-01 01:10:00	16.44	16.2	80.8	0.34	565	0	0.2	5	452	1771	0.74	0
2016-05-01 01:15:00	16.38	16.2	81.16	0.33	569.51	0	-0.07	5.45	452	1771	0.74	0
2016-05-01 01:20:00	16.33	16.2	81.5	0.33	573.75	0	-0.11	4.94	452	1771	0.74	0
2016-05-01 01:25:00	16.42	16.2	81.65	0.33	569.57	0	1.17	4.61	452	1771	0.74	0
2016-05-01 01:30:00	16.46	16.2	81.85	0.33	573.11	0	1.28	4.56	452	1771.85	0.74	0
2016-05-01 01:35:00	16.4	16.2	81.75	0.33	578.72	0	1.28	4.93	452	1772	0.74	0
2016-05-01 01:40:00	16.38	16.2	81.6	0.33	577.5	0	1.37	4.83	452	1772	0.74	0
2016-05-01 01:45:00	16.43	16.15	81.5	0.33	582	0	1.25	5.24	452	1772	0.74	0
2016-05-01 01:50:00	16.48	16.1	81.4	0.34	586.25	1.3	1.41	5.47	452	1770.05	0.74	0
2016-05-01 01:55:00	18.77	16.1	81.4	0.49	603.27	0.91	1.5	5.27	452	1769	0.74	0
2016-05-01 02:00:00	18.55	16.1	81.4	0.47	589.75	0	1.5	4.95	452	1769	0.74	0
2016-05-01 02:05:00	16.36	16.1	81.4	0.33	562.5	0	1.63	4.75	452	1769	0.74	0
2016-05-01 02:10:00	16.42	16.1	81.3	0.34	589.52	0.78	0.53	5.47	452	1769	0.74	0
2016-05-01 02:15:00	16.42	16.1	81.46	0.34	591.89	0	0.52	5.29	452	1768.17	0.74	0
2016-05-01 02:20:00	16.36	16.1	81.7	0.33	570.63	0	0.48	6	452	1769	0.74	0
2016-05-01 02:25:00	16.42	16.1	81.7	0.33	561.31	0.78	0.55	6	452	1769	0.74	0
2016-05-01 02:30:00	16.48	16.1	81.7	0.34	552.5	0	0.69	5.72	452	1768.17	0.74	0
2016-05-01 02:35:00	16.48	16.1	81.7	0.34	552.5	0.06	0.67	5.68	452	1765.7	0.74	0
2016-05-01 02:40:00	16.51	16.1	82.33	0.33	570.08	0.4	0.73	5.68	452	1764.02	0.74	0
2016-05-01 02:45:00	16.55	16.1	82.9	0.32	586.25	0.73	0.9	5.33	452	1762.35	0.74	0
2016-05-01 02:50:00	16.47	16.1	82.59	0.32	577.14	0.77	0.86	5.93	452	1761	0.74	0
2016-05-01 02:55:00	16.41	16.15	82.45	0.32	578.36	0	0.77	5.67	452	1761	0.74	0
2016-05-01 03:00:00	16.42	16.2	82.6	0.31	587.5	0	0.73	5.32	452	1761.46	0.74	0
2016-05-01 03:05:00	16.46	16.2	82.75	0.31	599.32	0	0.73	4.76	452	1762	0.74	0
2016-05-01 03:10:00	16.47	16.2	83	0.31	603.2	0	0.66	4.91	452	1762	0.74	0
2016-05-01 03:15:00	16.46	16.2	83.1	0.31	596.25	0	0.7	5.59	452	1762	0.74	0
2016-05-01 03:20:00	16.46	16.2	83.1	0.31	596.25	0	0.49	5.52	452	1762	0.74	0
2016-05-01 03:25:00	16.44	16.2	83.15	0.3	600.08	0	0.33	5.49	452	1759.83	0.74	0
2016-05-01 03:30:00	16.42	16.2	83.2	0.3	603.75	0	0.11	5.57	452	1757	0.74	0
2016-05-01 03:35:00	16.47	16.15	83.2	0.31	603.11	0	0.05	5.79	452	1757	0.74	0
2016-05-01 03:40:00	16.51	16.1	83.2	0.31	602.5	0	0.13	5.82	452	1757	0.74	0
2016-05-01 03:45:00	16.46	16.1	83.2	0.31	600.9	0	-0.01	5.69	452	1757	0.74	0
2016-05-01 03:50:00	16.5	16.15	83.2	0.31	611.65	0	-0.08	5.51	452	1754.63	0.74	0
2016-05-01 03:55:00	16.57	16.2	83.2	0.31	623.13	0	-0.02	5.5	452	1754	0.74	0
2016-05-01 04:00:00	16.53	16.15	83.15	0.31	634.75	0	-0.19	5.55	452	1754	0.74	0
2016-05-01 04:05:00	16.49	16.1	83.41	0.31	640.83	0	0.09	4.8	452	1754	0.74	0
2016-05-01 04:10:00	16.49	16.1	83.7	0.3	636.25	0	0.21	5.45	453.58	1750.83	0.74	0
2016-05-01 04:15:00	16.5	16.1	83.55	0.31	638.17	0	0.33	6.09	454	1750	0.74	0
2016-05-01 04:20:00	16.51	16.1	83.4	0.31	640	0	0.42	5.37	454	1750	0.74	0
2016-05-01 04:25:00	16.47	16.1	83.55	0.3	637.76	0	0.35	5.35	454	1750	0.74	0
2016-05-01 04:30:00	16.42	16.1	83.44	0.3	599.46	0	0.42	5.23	454	1750	0.74	0
2016-05-01 04:35:00	16.36	16.05	82.94	0.31	604.28	0	0.38	5.29	454	1749.66	0.74	0
2016-05-01 04:40:00	16.33	16	82.7	0.32	641.25	0	0.14	6.57	454	1748.63	0.74	0
2016-05-01 04:45:00	16.33	16.05	82.55	0.32	647	0	0.13	5.79	454	1748	0.74	0
2016-05-01 04:50:00	16.34	16.1	82.4	0.32	652.5	0	0.11	5.91	454	1748	0.74	0
2016-05-01 04:55:00	16.34	16.1	82.4	0.32	652.5	0	-0.05	5.83	454	1748	0.74	0
2016-05-01 05:00:00	16.27	16.05	82.35	0.31	647.68	0	-0.03	5.9	455.33	1746.01	0.74	0
2016-05-01 05:05:00	16.19	16	82.3	0.31	643.13	0	-0.19	6.24	456	1745	0.74	0
2016-05-01 05:10:00	16.23	16	82.1	0.32	761.96	0	-0.07	5.53	456	1745	0.74	0
2016-05-01 05:15:00	16.28	16	81.95	0.32	760.94	0	0.04	4.9	456	1745	0.74	0
2016-05-01 05:20:00	16.29	16	82	0.32	650.63	0	0.12	4.4	456	1745	0.74	0
2016-05-01 05:25:00	16.53	16.46	80.63	0.34	667.15	0	0.26	4.47	456	1743.78	0.74	0
2016-05-01 05:30:00	16.76	16.9	79.3	0.35	683.13	0	0.44	3.93	456	1743	0.74	0
2016-05-01 05:35:00	17.09	17.21	78.28	0.38	676.77	0	0.46	3.77	456	1743	0.74	0
2016-05-01 05:40:00	17.41	17.5	77.3	0.4	670.63	0	0.7	3.86	456	1743	0.74	0
2016-05-01 05:45:00	17.41	17.5	77.3	0.4	670.63	0	0.64	5.48	458	1748.15	0.74	0
2016-05-01 05:50:00	17.73	17.96	76.84	0.41	673.83	0	0.69	6.51	463	1761	0.74	0
2016-05-01 05:55:00	18.06	18.35	77.06	0.41	672.74	0	0.59	5.76	463	1761	0.74	0
2016-05-01 06:00:00	18.09	18.3	77.7	0.4	668.75	0.18	0.54	5.47	463	1761	0.74	0
2016-05-01 06:05:00	18.14	18.4	78.56	0.38	694.48	1.29	0.44	6.17	466.72	1758.43	0.73	0
2016-05-01 06:10:00	18.03	18.24	79.25	0.37	715.53	2.18	0.59	8.48	476	1752	0.73	0
2016-05-01 06:15:00	17.86	18	79.1	0.37	711.88	3	0.56	7.42	476	1752	0.73	0
2016-05-01 06:20:00	17.77	17.9	79.31	0.37	719.24	3.18	0.47	7.69	476	1752	0.73	0
2016-05-01 06:25:00	17.68	17.8	79.5	0.36	726.25	3.7	0.35	6.51	476	1752	0.73	0
2016-05-01 06:30:00	17.68	17.8	79.5	0.36	726.25	3.45	0.45	5.38	476.89	1751.78	0.73	0
2016-05-01 06:35:00	17.74	17.85	80.11	0.35	724.66	5	0.59	6.3	480	1751	0.73	0
2016-05-01 06:40:00	17.81	17.9	80.7	0.35	723.13	5.44	0.69	7.22	480	1751	0.73	0
2016-05-01 06:45:00	17.79	17.8	81.25	0.34	737.93	6.42	0.67	5.9	480	1751	0.73	0
2016-05-01 06:50:00	17.84	17.7	81.9	0.34	759.75	7.44	0.77	7.88	480	1751	0.73	0
2016-05-01 06:55:00	17.92	17.7	82	0.34	766.88	8.42	0.74	5.88	478.75	1726.83	0.72	0.11
2016-05-01 07:00:00	17.94	17.85	82.3	0.33	788.62	9.33	0.82	5.61	477	1693	0.72	0.27
2016-05-01 07:05:00	17.97	17.9	83.45	0.31	787.69	18.83	1.04	5.54	477	1693	0.72	0.27
2016-05-01 07:10:00	17.98	17.8	84.3	0.3	765.63	42.34	2.04	4.54	477	1693	0.72	0.27
2016-05-01 07:15:00	17.98	17.8	84.3	0.3	765.63	48.09	2.67	8.25	477	1693	0.72	0.27
2016-05-01 07:20:00	17.98	17.8	84.3	0.3	765.63	50.23	3.15	7.83	486.75	1673.27	0.71	1.07
2016-05-01 07:25:00	17.97	17.75	84.55	0.29	747.09	51.23	3.64	7.32	522.27	1613.28	0.68	3.8
2016-05-01 07:30:00	18.08	17.75	85.41	0.28	720.24	53.71	4.35	7.15	530	1638	0.68	3.8
2016-05-01 07:35:00	18.2	17.8	86	0.28	711.88	58.25	5.39	5.86	536.3	1634.4	0.67	4.12
2016-05-01 07:40:00	18.2	17.8	86	0.28	711.88	62.28	6.25	6.19	544	1630	0.67	4.5
2016-05-01 07:45:00	18.2	17.8	86	0.28	711.88	64.45	7.03	6.98	547.6	1630.9	0.66	4.71
2016-05-01 07:50:00	18.2	17.8	86	0.28	711.88	65	7.39	6.89	555.4	1633.28	0.66	5.16
2016-05-01 07:55:00	18.2	17.8	86	0.28	711.88	65.45	6.85	6.95	561.8	1631.4	0.66	5.52
2016-05-01 08:00:00	18.52	18.15	86.1	0.28	677.53	66.85	6.68	6.98	564	1627	0.65	5.64
2016-05-01 08:05:00	18.84	18.5	86.2	0.28	643.75	69.8	6.53	5.8	564	1622.5	0.65	5.96
2016-05-01 08:10:00	18.84	18.5	86.2	0.28	643.75	72.85	6.56	6.38	564	1617	0.65	6.35
2016-05-01 08:15:00	19.11	18.75	86.9	0.27	625.94	76.33	6.47	5.81	567.27	1609.53	0.65	6.88
2016-05-01 08:20:00	19.38	19	87.6	0.26	608.13	80.81	5.95	6.23	571.45	1599.19	0.64	7.69
2016-05-01 08:25:00	19.65	19.25	87.85	0.26	600.31	85.01	5.61	7.69	572	1597	0.64	7.94
2016-05-01 08:30:00	19.93	19.5	88.1	0.26	592.5	87.84	5.42	7.33	572	1590.86	0.64	7.78
2016-05-01 08:35:00	20.1	19.7	88.05	0.26	584.69	93.03	5.52	8.62	572	1587	0.64	7.67
2016-05-01 08:40:00	20.28	19.9	88	0.26	576.88	95.61	5.77	8.81	573.84	1573.49	0.64	8.93
2016-05-01 08:45:00	20.28	19.9	88	0.26	576.88	100.87	5.87	8.27	573.88	1556.39	0.63	9.62
2016-05-01 08:50:00	20.9	20.3	87.35	0.29	554.06	111.51	6.03	9.17	572.69	1541.74	0.63	9.59
2016-05-01 08:55:00	21.63	20.85	86.55	0.32	514.38	135.85	6.4	10.81	579.41	1539.22	0.62	11.07
2016-05-01 09:00:00	21.74	21	86.4	0.32	497.5	160.19	7.13	12.27	586.12	1536.7	0.62	12.55
2016-05-01 09:05:00	21.59	21	85.6	0.33	464.06	283.9	7.64	15.66	588	1536	0.62	12.96
2016-05-01 09:10:00	21.3	21.05	84.15	0.33	412.81	291.34	7.95	15.98	595.9	1444.16	0.59	31.24
2016-05-01 09:15:00	21.16	21.1	83.5	0.34	395	234.58	7.95	13.34	611.67	1467.29	0.58	20.84
2016-05-01 09:20:00	21.12	21.05	83	0.35	383.13	208.53	8.17	15.85	604.78	1485.22	0.59	15.66
2016-05-01 09:25:00	21.07	21	82.5	0.36	371.25	194.12	8.15	16.05	589.34	1500.66	0.61	12.57
2016-05-01 09:30:00	21.07	21	82.5	0.36	371.25	207.67	8.18	16.2	604.65	1497.63	0.6	13.8
2016-05-01 09:35:00	21.17	20.9	81.3	0.39	360.31	254	8.31	14.83	624.52	1476.17	0.58	18.9
2016-05-01 09:40:00	21.28	20.8	80.1	0.43	349.38	264.45	8.19	15.5	620	1451	0.57	24.05
2016-05-01 09:45:00	21.53	21.15	81.25	0.4	342.21	399.2	7.56	13.59	615.28	1460.1	0.58	22.19
2016-05-01 09:50:00	21.78	21.5	82.4	0.38	335	385.63	8.09	14.74	593	1503	0.61	13.4
2016-05-01 09:55:00	21.78	21.5	82.4	0.38	335	355.13	8.57	21.36	592.13	1501.25	0.61	12.96
2016-05-01 10:00:00	21.8	21.4	81.51	0.4	344.92	350.74	9.22	19.47	588.29	1492.03	0.61	11.04
2016-05-01 10:05:00	21.97	21.35	81.54	0.41	351.89	304.54	9.4	24.53	611	1415	0.57	21.31
2016-05-01 10:10:00	22.12	21.4	82.5	0.4	348.75	202.77	10.03	22.78	610.88	1415.56	0.57	21.28
2016-05-01 10:15:00	21.98	21.35	80.01	0.45	338.18	181.4	9.71	17.64	602	1457	0.59	19.15
2016-05-01 10:20:00	21.84	21.3	77.5	0.49	327.5	171.21	10.29	22.95	599.88	1470.02	0.59	16.57
2016-05-01 10:25:00	21.5	21.05	79.83	0.43	332.15	177.68	10.6	22.22	595.41	1494.28	0.6	11.52
2016-05-01 10:30:00	21.43	20.95	80.43	0.42	340.56	180.46	10.49	24.48	596	1486	0.6	12.8
2016-05-01 10:35:00	21.57	20.95	78.2	0.48	346.23	171.21	9.92	26.74	599.88	1470.02	0.59	16.57
2016-05-01 10:40:00	21.43	20.8	77.8	0.48	348.13	177.68	9.58	22.3	595.41	1494.28	0.6	11.52
2016-05-01 10:45:00	20.99	20.9	77.85	0.45	353.07	180.46	9.17	25.21	596	1486	0.6	12.8
2016-05-01 10:50:00	20.54	21	77.9	0.42	358.13	190.94	8.66	24.44	587.56	1514.25	0.61	10.99
2016-05-01 10:55:00	20.53	20.9	77.21	0.43	356.89	169.55	8.56	29.07	587	1512	0.61	11.24
2016-05-01 11:00:00	20.88	20.85	75.17	0.5	355.32	170.39	9.47	31.82	585.2	1524.57	0.62	11.88
2016-05-01 11:05:00	21.26	20.9	73.8	0.55	355	169.48	8.61	26.11	585.94	1554.31	0.62	11.62
2016-05-01 11:10:00	21.42	20.36	74.29	0.57	374.05	164.61	8.37	34.59	587	1566	0.63	11.25
2016-05-01 11:15:00	20.82	19.6	72.93	0.6	378.34	159.13	8.44	27.53	592.81	1569.88	0.62	10.15
2016-05-01 11:20:00	20.02	19.4	71	0.59	362.5	142.67	8.22	29.74	588.83	1562.44	0.62	8.46
2016-05-01 11:25:00	20.34	19.65	71.25	0.6	356.97	128.48	7.69	27.2	584	1556	0.62	7.73
2016-05-01 11:30:00	20.68	19.9	71.5	0.6	351.25	147.5	7.27	28.14	576.83	1570.93	0.63	8.12
2016-05-01 11:35:00	20.48	19.75	71.65	0.59	356.47	131.65	7.41	33.46	574.58	1595.85	0.64	8.24
2016-05-01 11:40:00	20.69	19.84	72	0.6	357.61	116.81	6.65	29.32	576	1604	0.64	8.17
2016-05-01 11:45:00	21.13	20.1	72.2	0.61	353.13	114	5.93	29.4	582	1625	0.64	8.66
2016-05-01 11:50:00	21.18	19.95	72.05	0.62	352.21	114	6.07	31.15	581.33	1624.07	0.64	8.67
2016-05-01 11:55:00	21.68	19.8	70.62	0.69	358.93	114	5.85	30.7	578.21	1619.69	0.64	8.68
2016-05-01 12:00:00	22.14	19.8	69.3	0.74	366.88	115	5.67	28.44	576.47	1610.53	0.64	8.67
2016-05-01 12:05:00	22.14	19.9	68.46	0.75	404.67	113.07	5.38	27.38	576.12	1604.33	0.64	8.65
2016-05-01 12:10:00	21.99	19.66	66.72	0.79	409.02	117.51	5.46	31.1	582.49	1621.21	0.64	8.65
2016-05-01 12:15:00	21.84	19.3	65.8	0.81	372.5	119.88	5.41	22.09	580.12	1608.14	0.64	8.63
2016-05-01 12:20:00	21.76	19.74	64.92	0.8	369.45	121.63	5.22	27.17	579	1602	0.64	8.62
2016-05-01 12:25:00	21.69	20.2	64	0.8	366.25	121.14	5.5	32.73	583.29	1620.88	0.64	8.64
2016-05-01 12:30:00	21.69	20.2	64	0.8	366.25	122.48	5.68	29.63	578.83	1610.7	0.64	8.65
2016-05-01 12:35:00	22.09	20.79	64.49	0.79	346.58	123.98	5.48	21.72	577	1606	0.64	8.65
2016-05-01 12:40:00	22.51	21.4	65	0.78	326.25	126.2	5.34	27.25	578	1607	0.64	8.64
2016-05-01 12:45:00	22.77	21.3	63.82	0.82	341.31	132.84	5.34	26.17	578.84	1613.17	0.64	8.59
2016-05-01 12:50:00	22.48	20.81	62.5	0.85	356.27	135.57	5.37	26.09	580.89	1627.52	0.64	8.44
2016-05-01 12:55:00	21.89	20.4	62.4	0.83	355.63	139.74	5.32	28.84	580.05	1616.69	0.64	8.42
2016-05-01 13:00:00	22.15	20.64	62.45	0.84	355.32	145.34	5.4	30.02	580	1617.88	0.64	8.42
2016-05-01 13:05:00	22.87	21.1	63.92	0.84	359.28	164.53	5.47	27.26	580	1627	0.64	8.45
2016-05-01 13:10:00	23.34	21.3	65.4	0.83	363.75	376.67	5.4	32.63	579.83	1625.83	0.64	8.44
2016-05-01 13:15:00	23.34	21.3	65.4	0.83	363.75	841.11	5.1	23.83	580.39	1624.17	0.64	8.43
2016-05-01 13:20:00	23.34	21.3	65.4	0.83	363.75	1030	5.39	34.08	584	1633.78	0.64	8.43
2016-05-01 13:25:00	23.34	21.3	65.4	0.83	363.75	670	5.39	27.65	584	1624.61	0.64	8.41
2016-05-01 13:30:00	22.83	21.01	63.76	0.84	363.45	234.23	5.7	35.21	582.72	1620.37	0.64	8.3
2016-05-01 13:35:00	22.29	20.85	62.78	0.83	363.74	312.6	5.83	32.1	578	1607	0.64	7.92
2016-05-01 13:40:00	22.29	21	63.6	0.81	364.38	207.29	5.94	32.3	579.03	1610.93	0.64	7.93
2016-05-01 13:45:00	21.81	20.71	63.65	0.79	365.9	183.85	6	33.39	584	1630	0.64	7.94
2016-05-01 13:50:00	21.31	20.4	63.7	0.77	367.5	158.08	6.09	34.69	582.66	1625.08	0.64	7.83
2016-05-01 13:55:00	21.56	20.94	63.31	0.78	364.14	151.58	6.14	34.25	583.95	1627	0.64	7.59
2016-05-01 14:00:00	21.68	21.45	60.34	0.82	361.23	151	6.41	24.71	588	1638	0.64	7.45
2016-05-01 14:05:00	21.54	21.4	57.6	0.87	361.88	150.72	6.49	33.97	586.88	1632.67	0.64	7.45
2016-05-01 14:10:00	21.65	21.11	61.18	0.82	366.41	150	6.65	37.68	584	1618.15	0.64	7.43
2016-05-01 14:15:00	22.24	21.09	64.07	0.8	366.67	149.58	6.91	44.52	584	1614	0.64	7.42
2016-05-01 14:20:00	22.74	21.4	63.1	0.83	361.88	149.46	7.12	35.83	584	1608.45	0.64	7.51
2016-05-01 14:25:00	21.96	21.16	62.61	0.81	370.74	150	7.34	36.49	584	1602	0.64	7.63
2016-05-01 14:30:00	21.14	20.9	62.1	0.78	380	150.66	7.17	28.98	584	1600.68	0.64	7.78
2016-05-01 14:35:00	22.09	21.63	63.12	0.78	362.94	153.06	7.13	32.41	585.65	1600.83	0.63	8.04
2016-05-01 14:40:00	22.68	22.16	64.87	0.76	346.5	157.33	7.24	34.57	588	1602	0.63	8.31
2016-05-01 14:45:00	22.46	22.39	65.41	0.73	344.78	202.41	7.17	26.27	587.39	1595.92	0.63	8.44
2016-05-01 14:50:00	22.68	22.9	65.2	0.73	341.25	431.08	7.22	36.45	587.66	1593.33	0.63	8.68
2016-05-01 14:55:00	22.76	22.9	64.03	0.76	352.19	345.03	7.12	32.29	588	1594	0.63	8.76
2016-05-01 15:00:00	22.85	22.9	62.8	0.79	363.75	178.95	6.67	33.21	588	1586.71	0.63	9.05
2016-05-01 15:05:00	22.36	22.41	63.43	0.76	365.27	154.78	6.52	38.58	590.43	1567.79	0.62	9.26
2016-05-01 15:10:00	21.84	21.9	64.1	0.74	366.88	153.8	6.31	34.93	592	1558	0.62	9.29
2016-05-01 15:15:00	21.84	21.9	64.1	0.74	366.88	153.03	6.71	35.75	593.03	1567.55	0.62	9.21
2016-05-01 15:20:00	21.78	22.38	64.68	0.7	373.16	156	6.6	26.67	594.19	1585.95	0.63	9.15
2016-05-01 15:25:00	21.73	22.9	65.3	0.67	380	155.43	6.3	32.2	591	1570	0.62	9.12
2016-05-01 15:30:00	21.73	22.9	65.3	0.67	380	155.54	6.28	29.17	594.81	1579.26	0.62	9.75
2016-05-01 15:35:00	21.73	22.9	65.3	0.67	380	157.13	6.11	31.93	598	1587	0.62	10.28
2016-05-01 15:40:00	21.73	22.9	65.3	0.67	380	158.4	6.03	29.35	597.19	1592.24	0.62	10.22
2016-05-01 15:45:00	21.73	22.9	65.3	0.67	380	159.08	5.95	27.38	596	1599.8	0.63	10.16
2016-05-01 15:50:00	21.67	22.28	61.85	0.76	374.91	160.54	5.7	30.34	596.23	1593.4	0.63	11.32
2016-05-01 15:55:00	21.61	21.6	58.1	0.86	369.38	245.25	5.44	28.54	597.96	1586.56	0.62	11.51
2016-05-01 16:00:00	21.65	21.7	59.35	0.83	361.89	470.25	5.05	30.48	600.46	1582.81	0.62	11.61
2016-05-01 16:05:00	21.51	21.95	61.38	0.77	356.48	725.15	5.2	32.26	601	1582	0.62	11.63
2016-05-01 16:10:00	21.31	22.1	62.1	0.74	359.38	809.69	5.17	30.75	597.15	1585.85	0.62	11.15
2016-05-01 16:15:00	21.31	22.1	62.1	0.74	359.38	794.59	5.26	33.86	597.43	1594.17	0.63	10.78
2016-05-01 16:20:00	21.7	22.48	64.76	0.69	353.73	770.13	5.59	37.35	603	1622	0.63	9.89
2016-05-01 16:25:00	22.12	22.9	67.7	0.64	347.5	483.32	5.41	20.98	605.19	1603.13	0.62	10.21
2016-05-01 16:30:00	22.22	22.71	65.71	0.7	350.47	303.28	5.84	32.96	605.28	1576.28	0.62	10.06
2016-05-01 16:35:00	22.5	22.79	63.07	0.77	345.59	687.42	5.7	22.72	598	1569	0.62	8.59
2016-05-01 16:40:00	22.68	23.1	62.6	0.78	336.88	678.18	5.91	27.59	598.82	1564.51	0.62	9.22
2016-05-01 16:45:00	21.95	22.86	63.81	0.71	335.36	667.34	6.15	30.51	598.68	1564.14	0.62	9.78
2016-05-01 16:50:00	21.16	22.6	65.1	0.65	333.75	641.93	6.02	26.45	597	1572	0.62	9.3
2016-05-01 16:55:00	22.02	22.84	66.74	0.66	332.84	579.55	6.05	30.3	594.37	1583.41	0.62	8.54
2016-05-01 17:00:00	22.69	23.1	69.5	0.63	336.33	481.52	5.86	27.06	590.37	1599.26	0.63	7.47
2016-05-01 17:05:00	22.4	23.1	70.6	0.59	341.25	351.48	5.59	26.15	588.44	1603.12	0.63	7.19
2016-05-01 17:10:00	22.12	23.05	72.26	0.54	348.38	263.48	5.88	23.15	588	1603.5	0.63	6.89
2016-05-01 17:15:00	21.52	22.76	70.67	0.55	368.33	183.74	5.37	24.2	588	1602	0.63	6.17
2016-05-01 17:20:00	21.22	22.5	67	0.62	381.25	322.38	5.47	23.94	584.48	1604.64	0.64	5.78
2016-05-01 17:25:00	21.46	22.55	66.9	0.63	363.73	296.21	5.19	19.75	583.68	1604.44	0.64	5.71
2016-05-01 17:30:00	21.73	22.6	66.8	0.65	345	132.88	5.12	27.7	580.34	1598.6	0.64	5.51
2016-05-01 17:35:00	21.72	22.65	69.02	0.6	350.44	152.23	5.23	25.16	579	1592	0.64	5.25
2016-05-01 17:40:00	21.6	22.51	69.6	0.58	357.73	382.23	5.18	22.29	579	1592	0.64	5.25
2016-05-01 17:45:00	21.48	22.3	67.6	0.63	359.38	227.47	5.38	28.32	575.64	1602.37	0.64	4.78
2016-05-01 17:50:00	21.48	22.3	67.6	0.63	359.38	99.92	5.5	29.05	572	1596	0.64	4.57
2016-05-01 17:55:00	21.24	22.35	69.28	0.58	350.36	94.7	5.34	23.1	571.13	1596.22	0.64	4.52
2016-05-01 18:00:00	20.98	22.4	71.1	0.52	340.63	88.98	5.44	20.62	566.98	1596.24	0.64	4.23
2016-05-01 18:05:00	20.93	22.26	71.53	0.51	348.13	86.25	5.52	25.61	564.25	1594.19	0.65	3.91
2016-05-01 18:10:00	21.33	22.29	73.74	0.49	356.25	83.75	5.6	22.52	564	1594	0.65	3.88
2016-05-01 18:15:00	21.84	22.5	75.7	0.47	356.25	80.59	5.19	19.12	562.12	1586.95	0.65	3.87
2016-05-01 18:20:00	21.63	22.41	74.9	0.48	358.02	78.21	4.75	16.45	560	1579	0.65	3.87
2016-05-01 18:25:00	21.42	22.3	74.77	0.47	354.89	74.94	4.64	18.87	556.94	1585.11	0.65	3.71
2016-05-01 18:30:00	21.43	22.3	75.6	0.46	349.38	70.75	4.24	19.81	552.1	1581.15	0.65	3.5
2016-05-01 18:35:00	21.11	22.2	74.3	0.47	357.78	66.82	3.87	20.36	550	1578	0.65	3.42
2016-05-01 18:40:00	20.77	22.1	72.9	0.48	366.88	61.19	3.89	14.41	544.23	1577.04	0.65	2.97
2016-05-01 18:45:00	20.89	22.1	73.91	0.47	359.67	57.77	3.68	11.43	536.73	1573.77	0.66	2.77
2016-05-01 18:50:00	21.03	22.1	75	0.45	351.88	54.44	3.5	10.33	530.52	1580.68	0.66	2.74
2016-05-01 18:55:00	21.03	22.1	75	0.45	351.88	51.58	3.38	11.8	528	1585	0.67	2.75
2016-05-01 19:00:00	21.03	22.1	75	0.45	351.88	47.22	3.57	12.02	525.48	1581.85	0.67	2.44
2016-05-01 19:05:00	21.03	21.72	77.74	0.42	366.89	42.43	3.32	4.66	524	1580	0.67	2.26
2016-05-01 19:10:00	21.03	21.3	80.7	0.38	383.13	39.27	2.88	3.71	524	1580	0.67	2.26
2016-05-01 19:15:00	20.97	21.16	80.84	0.38	393.34	36.02	2.62	3.24	524	1580	0.67	2.26
2016-05-01 19:20:00	20.74	20.86	81.42	0.37	409.38	33.27	2.29	3.18	524	1580	0.67	2.26
2016-05-01 19:25:00	20.56	20.7	81.9	0.35	415	12.9	1.56	3.94	500.18	1559.9	0.68	1.15
2016-05-01 19:30:00	20.52	20.65	81.81	0.35	419.38	5.13	1.25	2.48	492	1553	0.68	0.77
2016-05-01 19:35:00	20.23	20.46	81.84	0.35	440.2	5.78	0.89	3.91	492	1553	0.68	0.77
2016-05-01 19:40:00	19.96	20.3	82	0.33	457.5	4.59	0.77	4.24	492	1553	0.68	0.77
2016-05-01 19:45:00	19.96	20.3	82	0.33	457.5	3.98	0.61	4.31	491.24	1554.86	0.68	0.76
2016-05-01 19:50:00	19.96	20.3	82	0.33	457.5	3.32	0.76	4.28	462.89	1624.75	0.71	0.25
2016-05-01 19:55:00	19.59	19.97	80.33	0.36	456.9	2.56	0.87	3.93	449	1659	0.73	0
2016-05-01 20:00:00	19.09	19.55	78.73	0.38	481.92	2	0.82	3.64	449	1659	0.73	0
2016-05-01 20:05:00	18.99	19.5	79	0.37	511.25	1.41	0.69	3.77	449	1659	0.73	0
2016-05-01 20:10:00	18.89	19.31	79.09	0.37	543.04	0.02	0.96	3.62	435.92	1701.2	0.73	0
2016-05-01 20:15:00	18.76	18.96	79.06	0.38	553.69	1.51	1.09	3.34	429.95	1716.12	0.73	0
2016-05-01 20:20:00	18.74	18.8	78.9	0.39	525.63	0.42	1.11	3.41	428	1721	0.73	0
2016-05-01 20:25:00	18.48	18.66	79	0.38	521.15	0.02	0.95	3.42	435.92	1701.2	0.73	0
2016-05-01 20:30:00	18.18	18.5	79.1	0.37	516.25	0.02	0.67	3.79	435.92	1701.2	0.74	0
2016-05-01 20:35:00	18.18	18.5	79.1	0.37	516.25	1.51	0.6	3.86	429.95	1716.12	0.75	0
2016-05-01 20:40:00	17.95	18.22	79.1	0.37	531.71	0.42	0.51	3.55	428	1721	0.75	0
2016-05-01 20:45:00	17.55	17.8	79.15	0.36	557.42	0.02	0.5	3.58	435.92	1701.2	0.74	0
2016-05-01 20:50:00	17.41	17.7	79.2	0.36	566.25	1.51	0.62	3.27	429.95	1716.12	0.75	0
2016-05-01 20:55:00	17.41	17.7	79.2	0.36	566.25	0.42	0.6	2.78	428	1721	0.75	0
2016-05-01 21:00:00	17.41	17.7	79.2	0.36	566.25	0	0.48	3.7	428	1723.7	0.75	0
2016-05-01 21:05:00	17.2	17.42	79.06	0.36	582.24	0	0.49	3.35	428	1724	0.75	0
2016-05-01 21:10:00	16.85	17.01	78.9	0.36	599.43	0	0.3	3.67	428	1724	0.75	0
2016-05-01 21:15:00	16.72	16.9	78.9	0.36	598.75	0	0.3	3.18	428	1723.73	0.75	0
2016-05-01 21:20:00	16.65	16.85	78.95	0.36	600.18	0	0.25	2.99	428	1721.23	0.75	0
2016-05-01 21:25:00	16.53	16.71	78.86	0.36	619.58	0	0.24	3.22	428	1721	0.75	0
2016-05-01 21:30:00	16.49	16.6	78.7	0.36	639.38	0	0.26	3.02	428	1721	0.75	0
2016-05-01 21:35:00	16.43	16.51	78.79	0.36	632.59	0	0.01	3.38	428	1721	0.75	0
2016-05-01 21:40:00	16.36	16.4	78.9	0.36	625	0	-0.02	2.84	428	1721	0.75	0
2016-05-01 21:45:00	16.35	16.35	79.09	0.36	627.95	0	0.09	3.55	429	1724	0.75	0
2016-05-01 21:50:00	16.32	16.16	79.58	0.36	640.42	0	0.19	4.39	429	1724	0.75	0
2016-05-01 21:55:00	16.29	16	79.9	0.36	651.25	0	0.24	4.49	429	1724	0.75	0
2016-05-01 22:00:00	17.1	16.05	79.72	0.41	644.66	0	0.23	4.68	429	1724	0.75	0
2016-05-01 22:05:00	18.07	16.1	79.5	0.47	636.88	0	0.31	4.28	429.43	1724.43	0.75	0
2016-05-01 22:10:00	18.07	16.1	79.5	0.47	636.88	0	0.27	4.46	431	1726	0.75	0
2016-05-01 22:15:00	17.35	16.19	79.5	0.42	653.99	0	0.2	4.52	431	1726	0.75	0
2016-05-01 22:20:00	16.59	16.44	78.49	0.38	683.15	0	0.35	3.55	431	1726	0.75	0
2016-05-01 22:25:00	16.64	16.6	77.3	0.4	695	0	0.34	4.31	431	1726	0.75	0
2016-05-01 22:30:00	16.48	16.37	77.94	0.39	708.18	0	0.26	4.72	431.35	1727.38	0.75	0
2016-05-01 22:35:00	16.32	16.05	78.61	0.38	720.21	0	0.13	4	432	1730	0.75	0
2016-05-01 22:40:00	16.36	16	78.5	0.39	716.25	0	0.19	4.4	432	1730	0.75	0
2016-05-01 22:45:00	16.41	16.05	78.64	0.39	728.91	0	0	4.51	432	1730	0.75	0
2016-05-01 22:50:00	16.46	16.1	78.8	0.38	743.13	0	-0.04	5.1	432	1730	0.75	0
2016-05-01 22:55:00	16.46	16.1	78.8	0.38	743.13	0	0.17	4.76	432	1728.09	0.75	0
2016-05-01 23:00:00	16.46	16.15	78.57	0.39	750.22	0	0.25	3.85	432	1727	0.75	0
2016-05-01 23:05:00	16.46	16.2	78.3	0.39	758.75	0	0.29	4.25	432	1727	0.75	0
2016-05-01 23:10:00	16.48	16.15	78.21	0.39	766.41	0	0.38	4.12	432	1727	0.75	0
2016-05-01 23:15:00	16.51	16.1	78.1	0.4	775.63	0	0.24	4.04	432	1727	0.75	0
2016-05-01 23:20:00	16.51	16.1	78.1	0.4	775.63	0	0.23	4.17	432	1728.78	0.75	0
2016-05-01 23:25:00	16.66	16.29	78.52	0.39	805.26	0	0.28	2.77	432	1730	0.75	0
2016-05-01 23:30:00	16.83	16.5	79	0.38	838.75	0	0.63	3.73	432	1730	0.75	0
2016-05-01 23:35:00	16.66	16.41	78.67	0.38	829.65	0	0.83	3.72	432	1730	0.75	0
2016-05-01 23:40:00	16.36	16.21	78.16	0.38	836.41	0	0.75	3.61	432	1730	0.75	0
2016-05-01 23:45:00	16.25	16.05	77.95	0.39	846.61	0	0.76	4.05	432	1730	0.75	0
2016-05-01 23:50:00	16.25	16	77.9	0.39	835	0	0.82	4.94	432	1730	0.75	0
2016-05-01 23:55:00	16.47	16.19	78.32	0.39	851.43	0	0.82	4.94	432	1730	0.75	0
2016-05-02	16.72	16.4	78.8	0.39	870	0	0.66	4.46	432	1730	0.75	0
2016-05-02 00:05:00	16.68	16.45	78.66	0.38	882.32	0	0.86	3.9	432	1726.82	0.75	0
2016-05-02 00:10:00	16.5	16.32	78.27	0.39	893.13	0	1.02	3.83	432	1726	0.75	0
2016-05-02 00:15:00	16.33	16.1	78	0.39	889.38	0	1.08	3.64	432	1726	0.75	0
2016-05-02 00:20:00	16.33	16.05	77.86	0.39	884.27	0	1.05	4.19	432	1726	0.75	0
2016-05-02 00:25:00	16.49	16.09	77.93	0.4	892.5	0	0.97	4.13	432	1726	0.75	0
2016-05-02 00:30:00	16.68	16.2	78.2	0.4	908.75	0	0.93	4.3	433.88	1731.65	0.75	0
2016-05-02 00:35:00	16.75	16.43	78.25	0.4	913.42	0	0.85	4.21	434	1732	0.75	0
2016-05-02 00:40:00	16.83	16.7	78.3	0.39	918.75	0	0.57	3.7	434	1732	0.75	0
2016-05-02 00:45:00	16.89	16.7	78.63	0.38	927.79	0	0.62	3.59	433.7	1731.55	0.75	0
2016-05-02 00:50:00	16.96	16.7	79	0.38	938.13	0	0.37	3.56	432.03	1729.05	0.75	0
2016-05-02 00:55:00	16.96	16.7	79	0.38	938.13	0	0.19	3.26	432	1729	0.75	0
2016-05-02 01:00:00	19.09	16.66	78.82	0.52	946.56	0	0.16	3.44	432	1729	0.75	0
2016-05-02 01:05:00	19.11	16.32	78.46	0.55	956.58	0	0.09	4.9	432	1729	0.75	0
2016-05-02 01:10:00	16.16	16	78.3	0.38	956.25	0	0.11	4.49	432	1729	0.75	0
2016-05-02 01:15:00	16.16	16	78.3	0.38	956.25	0	0.27	4.59	436	1730	0.75	0
2016-05-02 01:20:00	16.26	16.05	78.08	0.39	976.22	0	0.39	3.73	436	1730	0.75	0
2016-05-02 01:25:00	16.38	16.1	77.8	0.4	1000.63	0.16	2.23	4.44	436	1730	0.75	0
2016-05-02 01:30:00	16.64	16.42	77.71	0.4	992.19	0.98	2.22	3.96	436	1730	0.75	0
2016-05-02 01:35:00	16.96	16.8	77.6	0.4	981.88	0	2.42	4.12	435.13	1728.48	0.75	0
2016-05-02 01:40:00	16.96	16.8	77.6	0.4	981.88	0	2.49	4.37	432	1723	0.75	0
2016-05-02 01:45:00	17.01	16.75	78.16	0.4	988	0	2.31	4.31	432	1723	0.75	0
2016-05-02 01:50:00	17.06	16.7	78.8	0.39	995	0	2.22	4.45	432	1723	0.75	0
2016-05-02 01:55:00	16.91	16.65	78.85	0.38	1014.54	0	2.22	4.2	432	1723	0.75	0
2016-05-02 02:00:00	16.74	16.6	78.9	0.38	1036.88	0	2.14	5.19	432	1723	0.75	0
2016-05-02 02:05:00	16.74	16.6	78.9	0.38	1036.88	0	2.18	4.92	432	1723	0.75	0
2016-05-02 02:10:00	16.4	16.24	78.63	0.38	1036.04	0	0.75	4.84	432	1723	0.75	0
2016-05-02 02:15:00	16.02	15.75	78.16	0.39	1046.89	0	0.96	5.12	432	1723	0.75	0
2016-05-02 02:20:00	16.06	15.7	78	0.39	1060.63	0	0.86	5.92	433.01	1723.67	0.75	0
2016-05-02 02:25:00	16.25	15.89	77.86	0.4	1065.84	0	1.03	4.03	435	1725	0.75	0
2016-05-02 02:30:00	16.46	16.1	77.7	0.4	1071.88	0	1.22	4.29	435	1725	0.75	0
2016-05-02 02:35:00	16.62	16.42	77.65	0.4	1068.98	0	1.3	3.63	435	1725	0.75	0
2016-05-02 02:40:00	16.87	16.84	78	0.39	1073.71	0	1.15	4.27	435	1725	0.75	0
2016-05-02 02:45:00	16.94	16.9	78.5	0.38	1083.75	0	1.03	3.78	433.53	1722.56	0.75	0
2016-05-02 02:50:00	16.94	16.9	78.5	0.38	1083.75	0	1.09	3.54	432	1720	0.75	0
2016-05-02 02:55:00	16.87	16.76	78.69	0.38	1089.84	0	0.95	4.17	432	1720	0.75	0
2016-05-02 03:00:00	16.78	16.6	78.9	0.38	1096.88	0	0.69	4.36	432	1720	0.75	0
2016-05-02 03:05:00	16.66	16.55	78.76	0.38	1098.32	0	0.85	4.76	432	1720	0.75	0
2016-05-02 03:10:00	16.25	16.14	78.6	0.37	1100.56	0	0.83	5.13	433.93	1720	0.75	0
2016-05-02 03:15:00	15.89	15.7	78.6	0.37	1101.25	0	0.9	5.6	436	1720	0.75	0
2016-05-02 03:20:00	15.96	15.7	78.64	0.38	1093.73	0	1.05	5.58	436	1720	0.75	0
2016-05-02 03:25:00	16.17	15.93	78.1	0.39	1105.83	0	1.16	5.62	436	1720	0.75	0
2016-05-02 03:30:00	16.31	16.2	77.4	0.39	1130.63	0	1.43	5	435.93	1719.59	0.75	0
2016-05-02 03:35:00	16.55	16.48	77.26	0.4	1137.87	0	1.33	4.99	435	1714	0.75	0
2016-05-02 03:40:00	16.83	16.8	77.1	0.4	1146.25	0	1.23	4.68	435	1714	0.75	0
2016-05-02 03:45:00	16.82	16.8	77.79	0.39	1141.93	1.88	1.3	4.54	436	1714	0.75	0
2016-05-02 03:50:00	16.83	16.76	79.13	0.37	1138.26	0.47	1.2	4.2	436	1714	0.75	0
2016-05-02 03:55:00	16.85	16.7	79.8	0.36	1140	0	1.09	4.43	436	1714	0.75	0
2016-05-02 04:00:00	18.52	16.61	79.84	0.47	1148.01	1.88	1.04	4.69	436	1714	0.75	0
2016-05-02 04:05:00	18.57	16.32	79.76	0.49	1165.91	0.47	0.98	5.65	436	1714	0.75	0
2016-05-02 04:10:00	16.16	16.1	79.6	0.35	1175	0	1.08	4.93	436	1714	0.75	0
2016-05-02 04:15:00	16.03	15.87	79.51	0.36	1173.56	0	1.06	4.63	436	1714	0.75	0
2016-05-02 04:20:00	15.88	15.6	79.4	0.36	1171.88	0	0.98	5.66	436	1714.84	0.75	0
2016-05-02 04:25:00	15.88	15.6	79.4	0.36	1171.88	0.47	1.13	4.95	436	1714	0.75	0
2016-05-02 04:30:00	16.12	15.95	78.91	0.37	1178.5	0	1.25	4.55	436	1714	0.75	0
2016-05-02 04:35:00	16.61	16.58	78.39	0.38	1191.77	0	1.19	4.7	436	1714	0.75	0
2016-05-02 04:40:00	16.83	16.8	78.5	0.38	1197.5	0	1.26	5.48	436	1714.84	0.74	0
2016-05-02 04:45:00	16.58	16.52	78.68	0.37	1202.96	0.12	1.28	6.4	436	1705.6	0.74	0
2016-05-02 04:50:00	16.29	16.2	78.9	0.37	1209.38	0	1.35	6.29	436	1705	0.74	0
2016-05-02 04:55:00	16.2	16.06	79.22	0.36	1211.1	0	1.14	5.57	436	1705	0.74	0
2016-05-02 05:00:00	16.05	15.9	79.42	0.36	1217.54	0	1.09	6.64	436	1705	0.74	0
2016-05-02 05:05:00	15.99	15.9	79.2	0.36	1223.13	0	1.32	4.92	436	1705	0.74	0
2016-05-02 05:10:00	15.99	15.9	79.2	0.36	1223.13	0	1.35	5.15	439	1704	0.74	0
2016-05-02 05:15:00	16.18	16.13	79.02	0.36	1221.69	0	1.25	6.49	439	1704	0.74	0
2016-05-02 05:20:00	16.4	16.4	78.8	0.37	1220	0	1.35	7.65	439	1704	0.74	0
2016-05-02 05:25:00	16.54	16.49	77.98	0.38	1224.87	0	1.31	7.88	439	1704	0.74	0
2016-05-02 05:30:00	16.7	16.6	77	0.41	1230.63	0	1.37	6.01	439.96	1705.54	0.74	0
2016-05-02 05:35:00	16.87	16.83	76.08	0.42	1234.92	0	1.14	6.94	444	1712	0.74	0
2016-05-02 05:40:00	17.21	17.36	74.17	0.45	1238.36	0	1.16	5.38	444	1712	0.74	0
2016-05-02 05:45:00	17.52	17.98	74.15	0.44	1228.8	0	1.05	6.08	444	1712	0.74	0
2016-05-02 05:50:00	17.68	18.3	75.4	0.42	1220	0	0.87	6.21	444	1712	0.74	0
2016-05-02 05:55:00	17.68	18.3	75.4	0.42	1220	0	0.72	5.63	447.55	1725.31	0.74	0
2016-05-02 06:00:00	17.68	18.3	75.4	0.42	1220	0.43	0.62	5.69	448	1727	0.74	0
2016-05-02 06:05:00	17.92	18.39	76.87	0.4	1225.73	1	0.51	5.99	448	1727	0.74	0
2016-05-02 06:10:00	18.2	18.41	79.26	0.37	1232.5	1	0.56	5.63	448	1727	0.74	0
2016-05-02 06:15:00	18.18	18.3	80.1	0.36	1232.5	1.77	0.68	5.43	452.6	1726.62	0.74	0
2016-05-02 06:20:00	18.03	18.13	80.32	0.35	1253.01	3	0.92	7	460	1726	0.73	0
2016-05-02 06:25:00	17.69	17.72	80.55	0.35	1273.07	3.44	1.06	8.33	460	1726	0.73	0
2016-05-02 06:30:00	17.51	17.5	80.5	0.35	1265.63	4	1.15	8.18	460	1726	0.73	0
2016-05-02 06:35:00	17.59	17.5	80.41	0.36	1249.01	4	1.09	8.12	460	1726	0.73	0
2016-05-02 06:40:00	17.69	17.5	80.3	0.37	1229.38	4	1.19	7.29	458.96	1699.53	0.73	0
2016-05-02 06:45:00	17.74	17.68	80.48	0.36	1232.53	4.27	1.53	7.73	458	1675	0.73	0
2016-05-02 06:50:00	17.78	17.86	81.01	0.34	1240.9	12.25	1.78	6.35	458	1675	0.73	0
2016-05-02 06:55:00	17.77	17.8	81.4	0.34	1246.88	25.39	1.95	7.1	458	1675	0.73	0
2016-05-02 07:00:00	17.46	17.58	80.53	0.34	1241.19	26.66	2.11	7.38	458	1675	0.73	0
2016-05-02 07:05:00	17.06	17.3	79.4	0.35	1233.75	28.39	2.27	5.08	474.6	1647.97	0.71	0.6
2016-05-02 07:10:00	17.06	17.3	79.4	0.35	1233.75	29.33	2.57	5.95	501	1605	0.69	1.55
2016-05-02 07:15:00	17.27	17.3	80.81	0.34	1234.32	30.77	2.79	5.81	501	1605	0.69	1.55
2016-05-02 07:20:00	17.62	17.39	83.06	0.32	1220.1	32.23	3.19	5.25	501	1605	0.69	1.55
2016-05-02 07:25:00	17.75	17.5	83.8	0.31	1200.63	33.28	3.46	4.66	501.98	1609.47	0.69	1.69
2016-05-02 07:30:00	17.84	17.59	84.28	0.3	1204.15	35.3	4.14	5.51	508	1637	0.69	2.59
2016-05-02 07:35:00	17.91	17.65	84.95	0.29	1177.72	37.47	5.46	4.85	508	1637	0.69	2.59
2016-05-02 07:40:00	17.84	17.6	85	0.29	1140.63	40.9	6.67	5.06	508	1637	0.69	2.59
2016-05-02 07:45:00	17.86	17.6	84.86	0.29	1092.51	44.1	6.63	5.1	508	1637	0.69	2.59
2016-05-02 07:50:00	17.88	17.6	84.7	0.29	1035	46.3	6.25	4.18	508.3	1642.4	0.69	2.98
2016-05-02 07:55:00	17.88	17.6	84.7	0.29	1035	47.73	6.06	4.36	511.57	1653.53	0.69	3.88
2016-05-02 08:00:00	18.27	17.99	84.4	0.3	1033.12	49.3	6.08	4.51	516	1651	0.69	3.87
2016-05-02 08:05:00	18.78	18.5	84	0.31	1030.63	51.47	6.17	5.81	518.93	1645.13	0.68	5.25
2016-05-02 08:10:00	18.78	18.5	84	0.31	1030.63	54.6	6.54	5.02	524	1635	0.68	7.64
2016-05-02 08:15:00	19.07	18.86	83.86	0.32	992.42	57.02	5.77	6.2	525.02	1636.52	0.68	7.77
2016-05-02 08:20:00	19.42	19.3	83.7	0.32	946.25	60.02	4.51	5.59	489.72	1482.8	0.67	38.42
2016-05-02 08:25:00	19.71	19.57	83.93	0.32	949.08	62.8	3.61	6.75	472	1407	0.66	53.33
2016-05-02 08:30:00	20.06	19.9	84.2	0.32	952.5	63.77	3.83	6.12	465.1	1321.9	0.65	61.78
2016-05-02 08:35:00	20.36	20.13	84.02	0.33	934.72	65.8	4.68	8.01	463	1296	0.64	64.36
2016-05-02 08:40:00	21.07	20.66	83.84	0.35	899.05	66.77	5.59	8.06	423.13	1334.33	0.68	45.97
2016-05-02 08:45:00	21.59	21.14	83.86	0.35	845.97	66.1	7.8	6.85	376.8	1445	0.74	21.61
2016-05-02 08:50:00	21.69	21.3	83.8	0.35	804.38	69.07	9.24	7.77	373	1456	0.74	19.53
2016-05-02 08:55:00	21.69	21.3	83.8	0.35	804.38	72.7	10.02	9.51	369.4	1483.9	0.75	17.18
2016-05-02 09:00:00	21.69	21.3	83.8	0.35	804.38	78.37	11.02	11.44	372.83	1490.83	0.75	18.17
2016-05-02 09:05:00	21.96	21.48	82.99	0.38	723.09	98.9	12.23	11.07	374	1492	0.75	18.55
2016-05-02 09:10:00	22.26	21.74	81.15	0.42	599.31	113.44	12.93	11.62	443.36	1365.72	0.67	49.03
2016-05-02 09:15:00	22.21	21.8	80	0.44	566.25	126.95	14.03	12.04	518.75	1228.46	0.58	82.16
2016-05-02 09:20:00	22.26	21.8	80.6	0.43	541.55	388.1	14.43	12.85	448	1250	0.64	57.74
2016-05-02 09:25:00	22.42	21.8	81.36	0.42	486.47	312.47	14.86	13.01	436.56	1267.45	0.66	52.16
2016-05-02 09:30:00	22.53	21.8	81.3	0.43	460	130.42	13.32	12.15	400.12	1332.14	0.7	34.98
2016-05-02 09:35:00	22.72	21.89	81.71	0.43	440.59	110.57	12.55	17.39	364	1435.58	0.75	19.19
2016-05-02 09:40:00	22.94	22	82.2	0.43	416.88	100.75	12.49	16.31	364	1452	0.75	16.86
2016-05-02 09:45:00	22.94	22	82.2	0.43	416.88	95.86	12.79	15.05	364.86	1460.58	0.75	17.04
2016-05-02 09:50:00	22.78	22.13	81.39	0.43	399.88	97.28	12.55	22.15	367	1482	0.75	17.49
2016-05-02 09:55:00	22.55	22.3	80.3	0.43	376.88	93.14	12.16	22.51	367.57	1483.72	0.75	17.65
2016-05-02 10:00:00	22.46	22.17	79.62	0.44	371.3	90.67	11.25	17.19	375.11	1457.99	0.74	20.44
2016-05-02 10:05:00	22.63	22	78.21	0.49	362.06	88.36	10.71	18.55	417.75	1248.65	0.64	37.13
2016-05-02 10:10:00	22.98	22	77.6	0.52	360	86.06	10.05	17.14	460.39	1039.3	0.54	53.82
2016-05-02 10:15:00	22.99	22	76.84	0.54	358.03	87.57	9.61	20.49	480	943	0.54	61.5
2016-05-02 10:20:00	22.78	21.87	76.33	0.54	357.22	90.75	9.11	20.53	399.5	1209.88	0.66	33.24
2016-05-02 10:25:00	22.48	21.7	76.9	0.52	359.38	91.75	8.35	25.32	402.25	1320.75	0.7	27.5
2016-05-02 10:30:00	22.38	21.57	76.35	0.53	360.95	92	7.46	25.73	407	1345	0.7	26.94
2016-05-02 10:35:00	22.37	21.44	72.92	0.61	360.61	92.75	6.88	25.23	376.25	1393	0.73	21.93
2016-05-02 10:40:00	22.51	21.5	69.6	0.68	357.5	94.75	6.63	23.01	366	1409	0.74	20.26
2016-05-02 10:45:00	22.86	21.54	71.25	0.67	355.54	101.75	6.44	24.43	364.5	1444.25	0.75	18.99
2016-05-02 10:50:00	23.28	21.6	73.3	0.65	353.13	121.5	6.29	27.83	364	1465.63	0.75	17.62
2016-05-02 10:55:00	23.03	21.42	71.47	0.68	354.24	274.75	6.16	17.54	364	1467	0.75	17.48
2016-05-02 11:00:00	22.18	21.03	68.65	0.7	357.99	502.63	6.15	27.87	359.63	1489.75	0.76	16.14
2016-05-02 11:05:00	21.44	20.8	67.9	0.68	361.25	866.68	6.07	24.07	363.7	1553.21	0.77	16.08
2016-05-02 11:10:00	21.47	20.76	67.1	0.7	374.4	900.6	5.94	24.29	364	1555.85	0.77	16.09
2016-05-02 11:15:00	21.5	20.7	66	0.73	392.5	627.01	5.9	20.16	364	1555	0.77	16.08
2016-05-02 11:20:00	21.5	20.7	66	0.73	392.5	120.61	5.67	18.88	364	1551.61	0.77	16.14
2016-05-02 11:25:00	20.93	20.39	60.23	0.82	396.13	176.13	5.53	24.49	364	1543.97	0.76	16.26
2016-05-02 11:30:00	20.23	20	53.1	0.93	400.63	227.91	5.57	29.42	374.91	1539.45	0.76	19.24
2016-05-02 11:35:00	20.23	20	53.1	0.93	400.63	186.49	5.61	29.84	390.13	1507.6	0.74	30.46
2016-05-02 11:40:00	20.23	20	53.1	0.93	400.63	88.92	5.12	15.83	400	1456.96	0.73	44.74
2016-05-02 11:45:00	21.53	20.27	53.68	0.99	388.96	91.58	5.16	37.5	400	1456	0.73	47.87
2016-05-02 11:50:00	23.15	20.6	54.4	1.06	374.38	102.58	5.41	26.86	398.78	1451.11	0.73	47.86
2016-05-02 11:55:00	23.18	20.91	58.49	0.97	371.04	87.79	5.69	29.02	396	1440	0.73	47.85
2016-05-02 12:00:00	23.21	21.3	63.6	0.86	366.88	87.52	5.95	28.66	393.38	1442.62	0.73	45.57
2016-05-02 12:05:00	23.47	21.57	63.73	0.86	361.6	89.37	5.93	32.34	391.34	1452.52	0.73	42.43
2016-05-02 12:10:00	23.62	21.73	61.23	0.91	356.82	91.42	6.01	31.03	391.85	1463.8	0.73	40.84
2016-05-02 12:15:00	23.36	21.5	57.5	0.98	359.38	94.99	5.93	26.37	374.08	1463.27	0.74	29.09
2016-05-02 12:20:00	23.36	21.5	57.5	0.98	359.38	96.95	6.05	36.53	368	1462	0.75	25.25
2016-05-02 12:25:00	23.86	21.86	57.59	1	356.04	98.59	6.18	23.59	377.57	1492.29	0.75	31.01
2016-05-02 12:30:00	24.48	22.3	57.7	1.02	351.88	95.22	6.26	16.05	380	1500	0.75	32.48
2016-05-02 12:35:00	23.92	22.12	58.23	0.98	363.82	101.38	6.08	29.81	380	1480.07	0.74	31.44
2016-05-02 12:40:00	23.23	21.9	58.9	0.93	378.75	106.78	5.79	31.02	372.43	1482.57	0.75	27.73
2016-05-02 12:45:00	23.31	22.26	60.06	0.9	369.58	121.35	5.18	11.71	362.43	1580.26	0.77	23.67
2016-05-02 12:50:00	23.4	22.53	61.04	0.87	359.43	116.49	5.29	23.98	360	1605	0.78	22.69
2016-05-02 12:55:00	23.39	22.3	60.4	0.89	361.25	122.01	5.25	18.18	360	1582.31	0.77	17.77
2016-05-02 13:00:00	23.71	22.59	59.69	0.92	359.17	135.91	5.46	25.64	360	1572.21	0.77	13.92
2016-05-02 13:05:00	24.16	23	58.7	0.95	356.25	265.1	5.64	23.49	360	1573	0.77	13.01
2016-05-02 13:10:00	24.16	23	58.7	0.95	356.25	784.07	6.14	34.12	360	1574.43	0.77	13.02
2016-05-02 13:15:00	24.68	23.13	58.97	0.97	358.18	1149.78	6.26	21.43	360	1575	0.77	13.02
2016-05-02 13:20:00	25.24	23.34	57.36	1.03	359.08	1122.22	6.36	20.23	360	1582.17	0.77	12.62
2016-05-02 13:25:00	25.1	23.4	54.6	1.08	356.88	414.73	6.47	20	359.18	1601.5	0.78	12.27
2016-05-02 13:30:00	24.24	23.11	52.37	1.09	364.09	1105.93	7.02	35.52	359	1605	0.78	12.23
2016-05-02 13:35:00	22.94	22.66	47.17	1.13	370.79	1133.07	7.29	40.49	359.85	1634.9	0.78	12.03
2016-05-02 13:40:00	22.83	22.6	44.6	1.18	366.25	806.85	7.59	37.99	360	1647	0.78	11.72
2016-05-02 13:45:00	22.65	22.42	47.65	1.11	363.49	611.1	7.63	39.33	360	1641.68	0.78	11.71
2016-05-02 13:50:00	22.42	22.2	51.5	1.03	360	411.34	7.56	34.38	360	1628.7	0.78	11.68
2016-05-02 13:55:00	22.59	22.51	52.47	1.01	358.34	211.58	7.4	34.56	360	1615.72	0.78	11.66
2016-05-02 14:00:00	23.56	23.23	56.51	0.95	347.74	139.49	7.54	30.55	360	1611	0.78	11.65
2016-05-02 14:05:00	24.61	23.7	60.5	0.91	335.63	140	7.69	29.11	361.55	1613.32	0.78	11.75
2016-05-02 14:10:00	24.36	23.7	60.17	0.91	332.02	141.14	7.99	28.69	364	1619.28	0.78	11.25
2016-05-02 14:15:00	23.99	23.7	59.7	0.89	326.88	142	8.11	28.76	364	1621	0.78	10.76
2016-05-02 14:20:00	23.99	23.7	59.7	0.89	326.88	148.28	8.25	31.82	364	1633.56	0.78	10.78
2016-05-02 14:25:00	24.01	23.57	60.94	0.87	336.26	154.64	8.35	34.35	364	1626.58	0.78	11.25
2016-05-02 14:30:00	23.9	23.32	62.34	0.85	348.9	158.28	8.46	33.64	364	1613	0.77	11.62
2016-05-02 14:35:00	23.71	23.2	62.1	0.84	350	158.36	8.43	30.08	365.09	1626.1	0.78	11.47
2016-05-02 14:40:00	22.88	23.12	61.85	0.8	359.02	140.91	8.12	24.45	366.54	1614.2	0.77	9.84
2016-05-02 14:45:00	22.16	22.43	62.73	0.77	376	105.4	7.93	27.65	367.72	1563.9	0.76	6.51
2016-05-02 14:50:00	22.74	21.7	64.3	0.8	381.25	205.23	7.72	26.39	363.44	1569.09	0.77	9.89
2016-05-02 14:55:00	22.89	22.27	61.32	0.85	369.45	470.95	7.25	26.75	360	1582	0.77	13.03
2016-05-02 15:00:00	23.08	23	57.5	0.91	354.38	797.02	7.39	33.25	379.44	1584.03	0.76	10.24
2016-05-02 15:05:00	23.28	22.74	60.09	0.88	356.84	881.6	7.28	29.45	411.32	1549.73	0.73	7.13
2016-05-02 15:10:00	22.88	22.52	61.77	0.83	355.92	279.11	7.24	30.5	430	1340	0.68	12.73
2016-05-02 15:15:00	21.91	22.7	59.4	0.81	350	492.44	7.14	32.05	430.66	1357.04	0.68	13.73
2016-05-02 15:20:00	21.91	22.7	59.4	0.81	350	156.76	7.11	31.65	427.17	1401.18	0.7	30.09
2016-05-02 15:25:00	21.91	22.7	59.4	0.81	350	154.69	7.36	29.83	412	1430	0.71	75.02
2016-05-02 15:30:00	21.91	22.7	59.4	0.81	350	152	7.24	27.02	409.74	1425.97	0.71	71.03
2016-05-02 15:35:00	21.73	22.7	60.1	0.79	352.47	152	7.32	25.86	398.08	1405.14	0.72	50.4
2016-05-02 15:40:00	21.5	22.7	61	0.75	355.63	151.76	8.1	26.55	364	1555	0.77	12.64
2016-05-02 15:45:00	21.58	22.7	61.04	0.76	353.16	151	8.51	26.47	368.77	1571.69	0.77	16.22
2016-05-02 15:50:00	21.81	22.58	59.43	0.81	349.74	149.46	9.3	25.6	372	1583	0.77	18.65
2016-05-02 15:55:00	21.99	22.4	57	0.88	349.38	147.05	9.63	25.62	388.58	1411.4	0.72	56.55
2016-05-02 16:00:00	22.23	22.32	58.27	0.87	347.59	147	9.94	27.53	373.02	1522.04	0.75	27.59
2016-05-02 16:05:00	22.59	22.2	60.1	0.86	345	145.47	10.07	28.61	364	1587	0.77	10.69
2016-05-02 16:10:00	22.59	22.2	60.1	0.86	345	141.85	10.27	26.17	364	1618.53	0.78	10.55
2016-05-02 16:15:00	22.22	22.11	60.32	0.83	358.44	222.62	10.47	25.74	416.9	1397.49	0.7	10.75
2016-05-02 16:20:00	21.74	22	59.46	0.83	365.67	551.07	10.8	24.02	434	1322	0.67	10.83
2016-05-02 16:25:00	21.74	22	57.8	0.86	351.25	645.35	10.56	26.88	380	1577	0.76	11.1
2016-05-02 16:30:00	22.12	22.08	58.17	0.87	349.98	406.85	10.27	27.64	380	1577	0.76	11.1
2016-05-02 16:35:00	22.54	22.2	57.22	0.91	356.57	818.7	9.66	22.07	364	1656.19	0.78	9.36
2016-05-02 16:40:00	22.36	22.2	55.3	0.94	367.5	806.1	9.47	19.28	364	1657.99	0.78	9.37
2016-05-02 16:45:00	22.36	22.2	55.3	0.94	367.5	786.95	9.21	16.15	364	1662.51	0.78	9.23
2016-05-02 16:50:00	22.36	22.2	55.3	0.94	367.5	767.92	9.06	18.45	364	1666	0.78	9.09
2016-05-02 16:55:00	22.34	22.2	55.39	0.94	360.14	660.22	8.98	18.62	364	1676.22	0.78	8.91
2016-05-02 17:00:00	22.09	22.2	55.5	0.92	353.91	333.25	8.85	19.85	364	1682	0.78	8.82
2016-05-02 17:05:00	21.76	22.2	55.5	0.9	358.75	173.17	8.38	21.73	361.44	1678.81	0.78	8.45
2016-05-02 17:10:00	21.54	22.08	52.79	0.95	358.24	120.92	8	16.34	361.42	1687.63	0.79	8.04
2016-05-02 17:15:00	21.1	21.81	49.45	1	359.68	104.63	7.54	16.23	362	1692	0.79	7.96
2016-05-02 17:20:00	20.96	21.7	50.3	0.98	362.5	99.59	7.03	14.86	360.59	1703.27	0.79	7.36
2016-05-02 17:25:00	21.13	21.53	49.3	1.01	366.86	229.4	6.47	15.71	360	1710.54	0.79	6.92
2016-05-02 17:30:00	21.16	21.3	47.68	1.05	367.2	370.19	6.19	16.87	360	1712	0.79	6.81
2016-05-02 17:35:00	20.88	21.3	47.2	1.05	359.38	351.73	6.24	18.41	360	1712.78	0.79	6.81
2016-05-02 17:40:00	20.85	21.3	47.24	1.04	369.23	293.1	6.18	16.42	360	1713	0.79	6.81
2016-05-02 17:45:00	20.94	21.3	48.04	1.03	378.84	469.81	6.16	16.02	361.27	1717.39	0.79	6.51
2016-05-02 17:50:00	21.11	21.3	49	1.02	372.5	113.98	6.12	13.38	356.27	1713.22	0.79	6.53
2016-05-02 17:55:00	21.07	21.26	48.39	1.04	366.23	77.51	6.1	15.03	356	1712.88	0.79	6.46
2016-05-02 18:00:00	21.01	21.2	47.6	1.05	358.13	74.18	6.01	12.83	356	1712.04	0.79	5.97
2016-05-02 18:05:00	21.01	21.2	47.6	1.05	358.13	76.27	6.03	14.69	356	1711.51	0.79	5.94
2016-05-02 18:10:00	21.01	21.2	47.6	1.05	358.13	71.27	5.95	13.96	356	1708.18	0.79	5.94
2016-05-02 18:15:00	21.01	21.2	47.6	1.05	358.13	69.42	5.7	16.52	356	1711.16	0.79	5.71
2016-05-02 18:20:00	20.95	21.24	50.24	0.99	369.88	66.07	5.39	17.37	356	1715.42	0.79	5.5
2016-05-02 18:25:00	20.84	21.3	54.2	0.9	387.5	62.48	5.1	13.07	356	1719	0.79	5.35
2016-05-02 18:30:00	20.84	21.3	54.2	0.9	387.5	59.71	4.9	13.17	355.35	1717.71	0.79	4.97
2016-05-02 18:35:00	20.84	21.3	54.2	0.9	387.5	55.27	4.75	11.2	355	1717	0.79	4.76
2016-05-02 18:40:00	20.84	21.3	54.2	0.9	387.5	52.64	4.5	10.33	352	1709.84	0.79	4.47
2016-05-02 18:45:00	20.84	21.3	54.2	0.9	387.5	50.14	4.11	7.73	352	1715.67	0.79	4.47
2016-05-02 18:50:00	21.05	21.42	58.32	0.83	380	44.72	3.79	6.85	352	1716.06	0.79	4.42
2016-05-02 18:55:00	21.35	21.6	64.5	0.71	368.75	42.75	3.64	5.37	352	1716.45	0.79	4.07
2016-05-02 19:00:00	21.35	21.6	64.5	0.71	368.75	40.78	3.36	6.46	352	1716.84	0.79	3.72
2016-05-02 19:05:00	21.37	21.64	67.84	0.64	375.79	21.39	2.9	6.72	351	1711	0.79	4.42
2016-05-02 19:10:00	21.41	21.7	72.2	0.55	385	10.81	2.44	4.27	351	1711	0.79	4.07
2016-05-02 19:15:00	21.33	21.61	73.72	0.52	386.35	4.78	1.82	4.33	336.97	1800.35	0.79	3.72
2016-05-02 19:20:00	21.14	21.38	76.94	0.45	401.63	21.39	1.47	3.09	351	1711	0.79	2.68
2016-05-02 19:25:00	21.01	21.2	78.8	0.42	421.88	10.81	1.33	4.32	351	1711	0.79	2.68
2016-05-02 19:30:00	20.98	21.08	79.2	0.41	424.63	4.78	1.17	2.77	336.97	1800.35	0.81	0.7
2016-05-02 19:35:00	20.76	20.77	79.02	0.42	440.94	4	1.08	1.86	332	1832	0.82	0
2016-05-02 19:40:00	20.53	20.6	78	0.43	456.88	4	0.95	4.12	332	1832	0.82	0
2016-05-02 19:45:00	20.25	20.43	76.61	0.45	459.04	3.03	0.84	6.78	332	1832	0.82	0
2016-05-02 19:50:00	19.89	20.2	74.8	0.48	461.88	3	0.69	6.44	332	1832	0.82	0
2016-05-02 19:55:00	19.81	20.07	75.92	0.45	467.53	2.03	0.48	5.9	339.73	1897.73	0.82	0
2016-05-02 20:00:00	19.63	19.9	77.44	0.42	489.1	2	0.59	4.68	340	1900	0.82	0
2016-05-02 20:05:00	19.53	19.9	77.5	0.41	510.63	1.03	0.63	3.62	340	1900	0.82	0
2016-05-02 20:10:00	19.53	19.9	77.5	0.41	510.63	1.89	0.41	5.29	340	1900	0.82	0
2016-05-02 20:15:00	19.3	19.6	77.07	0.42	518.97	0.23	0.36	3.31	340	1900	0.82	0
2016-05-02 20:20:00	18.99	19.2	76.5	0.43	530	0	0.19	3.39	340	1919	0.82	0
2016-05-02 20:25:00	18.81	19.07	76.97	0.42	538.61	0	0.12	2.84	340	1919	0.82	0
2016-05-02 20:30:00	18.58	18.9	77.6	0.4	550	0	0.16	3.02	340	1919	0.82	0
2016-05-02 20:35:00	18.58	18.9	77.6	0.4	550	0	0.2	3.45	340	1919	0.82	0
2016-05-02 20:40:00	18.34	18.58	77.4	0.41	553.71	0	0.23	3.39	339.97	1919.01	0.82	0
2016-05-02 20:45:00	17.89	18.06	77.32	0.4	574.44	0	0.18	3.06	335.81	1920.68	0.83	0
2016-05-02 20:50:00	17.79	18	77.6	0.4	594.38	0	0.08	2.97	335	1921	0.83	0
2016-05-02 20:55:00	17.79	18	77.6	0.4	594.38	0.53	0.12	3.27	335	1921	0.83	0
2016-05-02 21:00:00	17.79	18	77.6	0.4	594.38	0.86	0.03	3.74	335	1921	0.83	0
2016-05-02 21:05:00	18.54	17.7	77.34	0.46	595.18	0	-0.08	2.92	334.44	1922.31	0.83	0
2016-05-02 21:10:00	18.55	17.22	77.32	0.49	598.23	0	-0.3	3.3	332.3	1927.3	0.83	0
2016-05-02 21:15:00	17.06	17.1	77.8	0.39	601.25	0	-0.53	3.15	332	1928	0.83	0
2016-05-02 21:20:00	16.97	16.98	78.08	0.39	612.58	0	-0.55	2.83	332	1928	0.83	0
2016-05-02 21:25:00	16.79	16.76	78.5	0.38	643.64	0	-0.43	2.78	332	1928	0.83	0
2016-05-02 21:30:00	16.74	16.7	78.5	0.38	661.88	0	-0.38	3.71	332	1930.24	0.83	0
2016-05-02 21:35:00	16.65	16.61	78.16	0.38	668.29	0	-0.63	3.37	332	1931	0.83	0
2016-05-02 21:40:00	16.53	16.5	77.7	0.39	676.88	0	-0.78	2.8	332	1931	0.83	0
2016-05-02 21:45:00	16.53	16.46	77.96	0.39	674.47	0	-0.63	3.08	332	1931	0.83	0
2016-05-02 21:50:00	16.51	16.32	78.5	0.38	673.45	0	-0.56	3.28	332	1927.77	0.83	0
2016-05-02 21:55:00	16.48	16.2	78.8	0.38	676.88	0	-0.4	4.05	332	1923	0.83	0
2016-05-02 22:00:00	16.51	16.24	78.84	0.38	686.67	0	-0.11	4	332	1913	0.83	0
2016-05-02 22:05:00	16.57	16.3	78.9	0.38	701.88	0	-0.14	4.55	332	1913	0.83	0
2016-05-02 22:10:00	16.57	16.3	78.9	0.38	701.88	0	-0.15	4.53	332	1913	0.83	0
2016-05-02 22:15:00	16.56	16.34	78.64	0.38	697.06	0	-0.18	3.86	332	1913	0.83	0
2016-05-02 22:20:00	16.58	16.48	77.95	0.39	714.86	0	-0.05	2.95	332	1913.46	0.83	0
2016-05-02 22:25:00	16.63	16.6	77.4	0.39	752.5	0	0.11	3.62	332	1913	0.83	0
2016-05-02 22:30:00	16.63	16.6	77.4	0.39	752.5	0	0.25	4.18	332	1913	0.83	0
[truncated: 4,237 more rows]
